# Supplementary material for: A carboxylate switch point controls long-range energy transduction in respiratory Complex I
Source: Nat Commun. 2026 Jul 1;17:5737. doi: 10.1038/s41467-026-74767-6 (PMC13324432; doi:10.1038/s41467-026-74767-6)
Supplement: Supplementary file 7 — Figures [file 41467_2026_74767_MOESM7_ESM.xlsx]

## Sheet: Figure 2d
WT		D79N
d (Å)	Ef (V Å-1)	d (Å)	Ef (V Å-1)
0	0.203715	0	0.248551
0.394506	0.208685	0.450666	0.166055
0.789012	0.379262	0.901332	0.116157
1.18352	0.472357	1.352	0.0825081
1.57802	0.42942	1.80266	0.174557
1.97253	0.416986	2.25333	0.301992
2.36704	0.443634	2.704	0.392377
2.76154	0.390232	3.1792	0.438735
3.15605	0.279001	3.65441	0.472039
3.55055	0.360944	4.12962	0.543772
3.94506	0.279564	4.60482	0.621819
4.33957	0.33892	5.08003	0.752239
4.73407	0.35436	5.55523	0.812301
5.12858	0.215375	6.06084	0.731684
5.52309	0.307781	6.56645	0.540873
5.91759	0.350903	7.07206	0.321716
6.3121	0.37254	7.57767	0.129496
6.54068	0.334443	8.08328	0.263053
6.76926	0.324168	8.58889	0.370169
6.99784	0.317056	9.05793	0.41924
7.22642	0.341681	9.52697	0.432866
7.455	0.355165	9.99601	0.452978
7.68358	0.352567	10.4651	0.474163
8.17018	0.192574	10.9341	0.473054
8.65677	0.309692	11.4031	0.4379
9.14337	0.381425	11.8718	0.394383
9.62997	0.292203	12.3404	0.363838
10.1166	0.270852	12.809	0.362852
10.6032	0.274207	13.2776	0.402942
11.107	0.293784	13.7462	0.459325
11.6108	0.31553	14.2149	0.525314
12.1147	0.277349	14.6829	0.614334
12.6185	0.237156	15.1509	0.716934
13.1223	0.22575	15.6189	0.839196
13.6262	0.249873	16.0869	1.00878
14.102	0.271086	16.5549	1.19602
14.5779	0.311253	17.0229	1.08653
15.0537	0.393688	17.4814	0.727768
15.5295	0.491541	17.9399	0.592927
16.0054	0.598536	18.3984	0.590342
16.4812	0.725153	18.8569	0.581101
17.2397	1.06725	19.3154	0.552827
17.9983	1.37886	19.7739	0.57284
18.7568	0.66431
19.5154	0.862677
20.2739	0.944303

## Sheet: Figure 2e
WT E157 protonated			WT E157 deprotonated			D79N
ξ (Å)	delta_G (kcal mol-1)	Error	ξ (Å)	delta_G (kcal mol-1)	Error	ξ (Å)	delta_G (kcal mol-1)	Error
-0.0839	7.51745	0.036716	-0.047	3.59171	0.096581	-0.10155	2.994	0.107557
-0.0517	7.01314	0.06661	-0.0258	2.94709	0.086523	-0.06925	2.96238	0.071311
-0.0195	6.5136	0.050436	-0.0046	1.7003	0.027337	-0.03695	2.59093	0.074645
0.0127	6.27801	0.033992	0.0166	0	0.002894	-0.00465	1.50435	0.016649
0.0449	6.13744	0.049127	0.0378	0.129281	0.002593	0.02765	0	0.006172
0.0771	5.81276	0.048502	0.059	1.03251	0.004145	0.05995	0.168624	0.006189
0.1093	5.46929	0.055287	0.0802	1.60145	0.006439	0.09225	0.458661	0.012188
0.1415	5.07978	0.050958	0.1014	2.05915	0.012049	0.12455	0.696542	0.011326
0.1737	4.63383	0.051263	0.1226	2.41191	0.017131	0.15685	0.89152	0.015688
0.2059	4.37499	0.032507	0.1438	2.75555	0.01449	0.18915	1.04857	0.014925
0.2381	4.23732	0.043321	0.165	3.09504	0.022628	0.22145	1.16887	0.010386
0.2703	3.83149	0.041209	0.1862	3.36497	0.009913	0.25375	1.28339	0.023272
0.3025	3.59355	0.053792	0.2074	3.57084	0.024042	0.28605	1.44587	0.011706
0.3347	3.30802	0.045807	0.2286	3.78568	0.015424	0.31835	1.57381	0.010411
0.3669	3.05388	0.05143	0.2498	3.96112	0.009816	0.35065	1.83489	0.015872
0.3991	2.71076	0.042253	0.271	4.07284	0.021254	0.38295	2.02035	0.022308
0.4313	2.32059	0.047345	0.2922	4.20005	0.017232	0.41525	2.09746	0.018481
0.4635	1.85188	0.055382	0.3134	4.26671	0.016908	0.44755	1.99968	0.004018
0.4957	1.4517	0.034427	0.3346	4.48063	0.027966	0.47985	2.02386	0.013818
0.5279	1.11533	0.047209	0.3558	4.67954	0.007578	0.51215	2.05762	0.01648
0.5601	0.94589	0.049544	0.377	4.79452	0.013033	0.54445	2.20454	0.009037
0.5923	0.825229	0.051756	0.3982	4.93951	0.016942	0.57675	2.37657	0.014484
0.6245	0.697708	0.052051	0.4194	5.09712	0.028787	0.60905	2.59292	0.034217
0.6567	0.432045	0.055096	0.4406	5.24126	0.033616	0.64135	2.76721	0.029512
0.6889	0.158279	0.052272	0.4618	5.35619	0.020249	0.67365	2.87861	0.024714
0.7211	0.145211	0.057747	0.483	5.43902	0.018233	0.70595	2.99172	0.020786
0.7533	0.153185	0.056479	0.5042	5.54558	0.018769	0.73825	3.089	0.021155
0.7855	0.121357	0.057796	0.5254	5.63278	0.01145	0.77055	3.15858	0.030227
0.8177	0.092309	0.045414	0.5466	5.77553	0.014113	0.80285	3.07358	0.023501
0.8499	0	0.060223	0.5678	5.9448	0.024479	0.83515	2.96404	0.019623
0.8821	0.08275	0.053598	0.589	6.16172	0.028665	0.86745	2.99328	0.030424
0.9143	0.201627	0.05299	0.6102	6.36852	0.032168	0.89975	3.11108	0.029989
0.9465	0.187999	0.051944	0.6314	6.60708	0.03005	0.93205	3.27919	0.012618
0.9787	0.102589	0.044938	0.6526	6.7221	0.02026	0.96435	3.3155	0.030402
1.0109	0.129475	0.041935	0.6738	6.89198	0.024126	0.99665	3.36345	0.019975
1.0431	0.116761	0.044852	0.695	7.02318	0.018132	1.02895	3.36682	0.021853
1.0753	0.107346	0.043865	0.7162	7.07116	0.035774	1.06125	3.34193	0.020929
1.1075	0.397391	0.055663	0.7374	7.13067	0.029819	1.09355	3.42447	0.029922
1.1397	0.702792	0.046467	0.7586	7.11933	0.030149	1.12585	3.50612	0.012657
1.1719	0.924999	0.061561	0.7798	7.11384	0.027043	1.15815	3.68542	0.016647
1.2041	1.0727	0.058307	0.801	7.0712	0.04121	1.19045	3.81767	0.013647
1.2363	1.24334	0.051389	0.8222	7.08816	0.024554	1.22275	3.91433	0.020738
1.2685	1.28937	0.061652	0.8434	7.18284	0.045877	1.25505	4.02553	0.013099
1.3007	1.44276	0.061364	0.8646	7.3016	0.023052	1.28735	4.00619	0.022181
1.3329	1.54434	0.058764	0.8858	7.50183	0.020726	1.31965	4.04214	0.013272
1.3651	1.60231	0.061114	0.907	7.6767	0.023514	1.35195	4.11182	0.01512
1.3973	1.61146	0.066734	0.9282	7.80911	0.025964	1.38425	4.25644	0.017609
1.4295	1.58747	0.054474	0.9494	7.95608	0.036491	1.41655	4.37258	0.027824
1.4617	1.60597	0.060744	0.9706	8.07329	0.026349	1.44885	4.50098	0.015426
1.4939	1.66838	0.065685	0.9918	8.19714	0.025651	1.48115	4.5439	0.017092
1.5261	1.81598	0.053376	1.013	8.31159	0.036146	1.51345	4.54974	0.010925
1.5583	2.03691	0.052611	1.0342	8.41393	0.029455	1.54575	4.5954	0.025124
1.5905	2.11384	0.054984	1.0554	8.51649	0.027137	1.57805	4.47532	0.022775
1.6227	2.2219	0.061802	1.0766	8.67594	0.031322	1.61035	4.50647	0.011929
1.6549	2.39283	0.049502	1.0978	8.86411	0.0201	1.64265	4.5912	0.014685
1.6871	2.4854	0.060655	1.119	9.02911	0.012003	1.67495	4.66111	0.013544
1.7193	2.58101	0.055591	1.1402	9.19697	0.034133	1.70725	4.79272	0.015108
1.7515	2.76121	0.056943	1.1614	9.38602	0.03124	1.73955	4.92199	0.013596
1.7837	2.93956	0.043099	1.1826	9.53314	0.025298	1.77185	4.9457	0.022309
1.8159	3.10116	0.063707	1.2038	9.68849	0.0283	1.80415	5.04469	0.011808
1.8481	3.29715	0.048607	1.225	9.80027	0.017065	1.83645	5.1668	0.01788
1.8803	3.44787	0.044155	1.2462	9.8595	0.030989	1.86875	5.15091	0.033286
1.9125	3.6597	0.044717	1.2674	9.86001	0.025189	1.90105	5.20537	0.039781
1.9447	3.80929	0.048252	1.2886	9.95812	0.015873	1.93335	5.24222	0.037727
1.9769	3.8624	0.036169	1.3098	10.0515	0.024081	1.96565	5.29489	0.027887
2.0091	3.98552	0.040206	1.331	10.1107	0.035715	1.99795	5.28823	0.030826
2.0413	4.09155	0.042913	1.3522	10.2167	0.034457	2.03025	5.25975	0.028752
2.0735	4.14564	0.0474	1.3734	10.3928	0.029221	2.06255	5.26132	0.024694
2.1057	4.25114	0.044591	1.3946	10.5728	0.027679	2.09485	5.32095	0.029146
2.1379	4.40965	0.052299	1.4158	10.725	0.042111	2.12715	5.42781	0.048423
2.1701	4.53901	0.049806	1.437	10.8183	0.030408	2.15945	5.58373	0.043916
2.2023	4.71196	0.048847	1.4582	10.9523	0.028692	2.19175	5.73438	0.039272
2.2345	4.85261	0.054388	1.4794	10.9758	0.01754	2.22405	5.82166	0.03563
2.2667	4.8884	0.052771	1.5006	11.0433	0.023751	2.25635	5.89765	0.039679
2.2989	4.96516	0.04498	1.5218	11.1114	0.034389	2.28865	5.99333	0.038875
2.3311	4.98592	0.04412	1.543	11.1152	0.013667	2.32095	6.13774	0.031339
2.3633	5.02286	0.048828	1.5642	11.1222	0.024664	2.35325	6.36273	0.043455
2.3955	4.87406	0.048046	1.5854	11.198	0.034278	2.38555	6.62459	0.04608
2.4277	4.60121	0.051618	1.6066	11.3401	0.027036	2.41785	6.86897	0.045635
2.4599	4.55281	0.043998	1.6278	11.5073	0.025698	2.45015	7.22739	0.044538
2.4921	4.53959	0.052699	1.649	11.6855	0.032681	2.48245	7.45791	0.044478
2.5243	4.53728	0.05278	1.6702	11.761	0.023476	2.51475	7.77837	0.045868
2.5565	4.53848	0.049806	1.6914	11.7753	0.031995	2.54705	8.01342	0.05533
2.5887	4.6691	0.043108	1.7126	11.8583	0.029199	2.57935	8.21412	0.042311
2.6209	4.94699	0.042003	1.7338	11.9736	0.038031	2.61165	8.409	0.040793
2.6531	5.00206	0.050783	1.755	11.9811	0.013688	2.64395	8.59915	0.055236
2.6853	5.03258	0.048893	1.7762	11.9965	0.018904	2.67625	8.82506	0.045552
2.7175	4.99921	0.046169	1.7974	12.0002	0.022676	2.70855	9.03482	0.042049
2.7497	4.99927	0.040798	1.8186	12.0044	0.029033	2.74085	9.191	0.042466
2.7819	5.10099	0.04226	1.8398	11.9454	0.015948	2.77315	9.39155	0.02977
2.8141	5.10351	0.041822	1.861	11.9118	0.042505	2.80545	9.56455	0.040965
2.8463	5.1601	0.044633	1.8822	11.9496	0.044404	2.83775	9.67742	0.041257
2.8785	5.2155	0.062843	1.9034	12.051	0.039173	2.87005	9.82495	0.042442
2.9107	5.33011	0.060005	1.9246	12.1951	0.042306	2.90235	10.101	0.031379
2.9429	5.42358	0.062776	1.9458	12.3015	0.030793	2.93465	10.3177	0.048351
2.9751	5.53825	0.060164	1.967	12.3889	0.028804	2.96695	10.438	0.044505
3.0073	5.61452	0.061008	1.9882	12.4328	0.044863	2.99925	10.5657	0.041244
3.0395	5.68723	0.067912	2.0094	12.4715	0.046043	3.03155	10.7136	0.048294
3.0717	5.7954	0.060384	2.0306	12.5086	0.036213	3.06385	10.8482	0.049026
3.1039	5.94544	0.061383	2.0518	12.5261	0.035609	3.09615	11.0174	0.054563
3.1361	5.99508	0.06299	2.073	12.5805	0.041925	3.12845	11.2801	0.051201
3.1683	6.04285	0.076986	2.0942	12.6675	0.044058	3.16075	11.5327	0.05063
3.2005	6.07018	0.082535	2.1154	12.7318	0.062187	3.19305	11.8266	0.053426
3.2327	6.10029	0.06498	2.1366	12.7555	0.045114	3.22535	12.0308	0.065265
3.2649	6.24664	0.067278	2.1578	12.8165	0.046315	3.25765	12.3124	0.057644
3.2971	6.33315	0.067665	2.179	12.851	0.048751	3.28995	12.6131	0.050763
3.3293	6.47717	0.076772	2.2002	12.9401	0.052966	3.32225	12.8185	0.064362
3.3615	6.61055	0.082682	2.2214	13.0128	0.051604	3.35455	13.0894	0.067609
3.3937	6.7968	0.083682	2.2426	13.0505	0.062434	3.38685	13.2095	0.070439
3.4259	6.93981	0.075662	2.2638	13.0888	0.041542	3.41915	13.2406	0.068088
3.4581	7.06978	0.088389	2.285	13.1425	0.055995	3.45145	13.3395	0.079319
3.4903	7.18469	0.075276	2.3062	13.1762	0.065537	3.48375	13.4825	0.080949
3.5225	7.34796	0.086079	2.3274	13.28	0.062716	3.51605	13.5999	0.076139
3.5547	7.38771	0.081005	2.3486	13.314	0.055172	3.54835	13.7395	0.089431
3.5869	7.42011	0.084503	2.3698	13.3203	0.051182	3.58065	13.8454	0.077735
3.6191	7.54795	0.086636	2.391	13.3551	0.048585	3.61295	14.0942	0.07649
3.6513	7.70044	0.088691	2.4122	13.4078	0.039748	3.64525	14.2956	0.076728
3.6835	7.87826	0.077658	2.4334	13.5078	0.041038	3.67755	14.5399	0.084669
3.7157	7.97085	0.092922	2.4546	13.5501	0.039033	3.70985	14.7508	0.070381
3.7479	8.01064	0.085867	2.4758	13.6084	0.049847	3.74215	14.9188	0.075235
3.7801	8.03945	0.074037	2.497	13.6676	0.044786	3.77445	15.043	0.080174
3.8123	8.04801	0.08362	2.5182	13.6113	0.047578	3.80675	15.0958	0.081267
3.8445	8.07675	0.080203	2.5394	13.6271	0.041596	3.83905	15.1195	0.104985
3.8767	8.20842	0.069037	2.5606	13.5501	0.053902	3.87135	15.3063	0.108668
3.9089	8.3919	0.061152	2.5818	13.5629	0.051406	3.90365	15.5969	0.117473
3.9411	8.57402	0.073651	2.603	13.5677	0.039224	3.93595	15.7715	0.101478
3.9733	8.71228	0.06906	2.6242	13.688	0.065002	3.96825	15.9435	0.104968
4.0055	8.74167	0.081084	2.6454	13.7574	0.042257	4.00055	16.1093	0.109799
4.0377	8.74147	0.075635	2.6666	13.8175	0.036826	4.03285	16.2817	0.108495
4.0699	8.70848	0.070078	2.6878	13.884	0.041801	4.06515	16.4493	0.128402
4.1021	8.72167	0.078294	2.709	13.907	0.05229	4.09745	16.6422	0.115208
4.1343	8.80065	0.065929	2.7302	13.9097	0.041769	4.12975	16.8363	0.113559
4.1665	8.91118	0.07332	2.7514	13.9576	0.053999	4.16205	17.0952	0.135424
4.1987	8.95256	0.081853	2.7726	14.0064	0.042699	4.19435	17.2926	0.118062
4.2309	8.99924	0.077184	2.7938	13.9499	0.062813	4.22665	17.469	0.098239
4.2631	9.09091	0.068686	2.815	14.0037	0.045255	4.25895	17.5855	0.121534
4.2953	9.1451	0.064164	2.8362	13.9865	0.057494	4.29125	17.7445	0.119402
4.3275	9.17278	0.072049	2.8574	13.8992	0.037316	4.32355	17.9116	0.112112
4.3597	9.15062	0.080978	2.8786	13.8514	0.032838	4.35585	18.0265	0.102276
4.3919	9.1232	0.070785	2.8998	13.8138	0.039586	4.38815	18.1613	0.091631
4.4241	9.14925	0.084188	2.921	13.8318	0.033674	4.42045	18.2126	0.120408
4.4563	9.14876	0.07177	2.9422	13.8231	0.035668	4.45275	18.3341	0.113279
4.4885	9.17316	0.087507	2.9634	13.8654	0.032778	4.48505	18.3386	0.112098
4.5207	9.21069	0.076975	2.9846	13.8764	0.041267	4.51735	18.4212	0.113669
4.5529	9.25254	0.07508	3.0058	13.8646	0.036359	4.54965	18.5097	0.122073
4.5851	9.27125	0.070867	3.027	13.9389	0.038258	4.58195	18.5159	0.105736
4.6173	9.43467	0.090989	3.0482	13.9589	0.034436	4.61425	18.5421	0.110934
4.6495	9.55663	0.080674	3.0694	13.9729	0.038581	4.64655	18.6336	0.129335
4.6817	9.64201	0.08152	3.0906	13.9743	0.022614	4.67885	18.728	0.111026
4.7139	9.65242	0.082877	3.1118	14.0608	0.024953	4.71115	18.7908	0.124335
4.7461	9.69384	0.08294	3.133	14.03	0.020373	4.74345	18.9266	0.092579
4.7783	9.66327	0.086883	3.1542	14.0332	0.029288	4.77575	18.923	0.111349
4.8105	9.56496	0.080868	3.1754	14.0785	0.015306	4.80805	18.9711	0.119564
4.8427	9.44584	0.084694	3.1966	14.086	0.024455	4.84035	19.0486	0.12484
4.8749	9.34952	0.082873	3.2178	14.1051	0.023285	4.87265	19.1308	0.114191
4.9071	9.21735	0.09667	3.239	14.1297	0.029045	4.90495	19.3551	0.110659
4.9393	9.22479	0.093356	3.2602	14.1615	0.025945	4.93725	19.4918	0.121948
4.9715	9.2538	0.086393	3.2814	14.1631	0.018639	4.96955	19.5563	0.129566
5.0037	9.23402	0.089979	3.3026	14.179	0.026555	5.00185	19.5989	0.120594
5.0359	9.18638	0.088376	3.3238	14.2425	0.012777	5.03415	19.8527	0.112601
5.0681	9.16593	0.097635	3.345	14.3043	0.024149	5.06645	20.0039	0.124749
5.1003	9.15102	0.084283	3.3662	14.3784	0.01734	5.09875	20.22	0.116179
5.1325	9.21688	0.096725	3.3874	14.3135	0.031312	5.13105	20.3215	0.129762
5.1647	9.24592	0.103554	3.4086	14.2723	0.037979	5.16335	20.3361	0.113624
5.1969	9.29236	0.094366	3.4298	14.1821	0.036829	5.19565	20.3247	0.110857
5.2291	9.33064	0.112397	3.451	14.1287	0.031861	5.22795	20.3837	0.108098
5.2613	9.29305	0.093947	3.4722	14.1384	0.03987	5.26025	20.4236	0.112869
5.2935	9.23756	0.110453	3.4934	14.1375	0.037544	5.29255	20.4347	0.100454
5.3257	9.17158	0.108421	3.5146	14.1372	0.027216	5.32485	20.484	0.113692
5.3579	9.09849	0.10465	3.5358	14.1398	0.041147	5.35715	20.5204	0.097136
5.3901	9.06317	0.093553	3.557	14.191	0.020489	5.38945	20.6334	0.098518
5.4223	9.06945	0.108348	3.5782	14.2735	0.029319	5.42175	20.7625	0.101663
5.4545	9.13583	0.089916	3.5994	14.3568	0.02598	5.45405	20.8301	0.107526
5.4867	9.1524	0.097308	3.6206	14.4064	0.023211	5.48635	20.91	0.112484
5.5189	9.141	0.108095	3.6418	14.479	0.036026	5.51865	20.9313	0.11972
5.5511	9.06427	0.096698	3.663	14.5186	0.046469	5.55095	21.0203	0.121359
5.5833	8.97809	0.093759	3.6842	14.5483	0.02763	5.58325	20.9978	0.108909
5.6155	8.9242	0.095486	3.7054	14.5108	0.025903	5.61555	21.0475	0.115889
5.6477	8.9268	0.105399	3.7266	14.577	0.030231	5.64785	21.1432	0.117669
5.6799	9.01103	0.102852	3.7478	14.5681	0.017009	5.68015	21.2636	0.111395
5.7121	9.06197	0.092728	3.769	14.5995	0.041318	5.71245	21.2811	0.110436
5.7443	9.02019	0.09757	3.7902	14.5298	0.021635	5.74475	21.3302	0.112478
5.7765	8.99912	0.094088	3.8114	14.5159	0.028145	5.77705	21.3459	0.1038
5.8087	8.89959	0.095259	3.8326	14.3978	0.037182	5.80935	21.4106	0.110213
5.8409	8.80729	0.106139	3.8538	14.384	0.045617	5.84165	21.511	0.119918
5.8731	8.73232	0.096657	3.875	14.376	0.039504	5.87395	21.5233	0.119978
5.9053	8.67206	0.088102	3.8962	14.3877	0.040577	5.90625	21.5968	0.113042
5.9375	8.64207	0.078592	3.9174	14.4041	0.046829	5.93855	21.716	0.105086
5.9697	8.68086	0.083336	3.9386	14.3614	0.053582	5.97085	21.7672	0.11498
6.0019	8.66997	0.091867	3.9598	14.3872	0.061178	6.00315	21.75	0.106601
6.0341	8.62307	0.087536	3.981	14.4037	0.060152	6.03545	21.7491	0.110922
6.0663	8.54844	0.090476	4.0022	14.4202	0.059858	6.06775	21.7532	0.106037
6.0985	8.49784	0.095541	4.0234	14.4301	0.055932	6.10005	21.8473	0.11468
6.1307	8.46779	0.074817	4.0446	14.3786	0.063258	6.13235	22.0474	0.119211
6.1629	8.40991	0.079439	4.0658	14.3855	0.060696	6.16465	22.1624	0.100002
6.1951	8.44326	0.076916	4.087	14.3504	0.046286	6.19695	22.1812	0.097929
6.2273	8.43197	0.073024	4.1082	14.2938	0.053219	6.22925	22.2257	0.115431
6.2595	8.34605	0.070866	4.1294	14.3169	0.044015	6.26155	22.3128	0.117109
6.2917	8.29926	0.076953	4.1506	14.305	0.033117	6.29385	22.3591	0.104894
6.3239	8.21714	0.066235	4.1718	14.3169	0.053722	6.32615	22.5008	0.0962
6.3561	8.10612	0.074627	4.193	14.3276	0.031387	6.35845	22.5566	0.122823
6.3883	8.06373	0.079588	4.2142	14.3239	0.034208	6.39075	22.6054	0.128603
6.4205	8.03733	0.068769	4.2354	14.3236	0.041524	6.42305	22.6749	0.11589
6.4527	8.1137	0.073281	4.2566	14.3131	0.037369	6.45535	22.7627	0.127827
6.4849	8.12364	0.078736	4.2778	14.3026	0.034763	6.48765	22.8086	0.12159
6.5171	8.09882	0.089345	4.299	14.3129	0.029616	6.51995	22.8498	0.120131
6.5493	8.05457	0.071171	4.3202	14.2653	0.043788	6.55225	22.8682	0.11909
6.5815	7.96342	0.065223	4.3414	14.3081	0.049626	6.58455	22.913	0.115122
6.6137	7.8775	0.067357	4.3626	14.2838	0.031305	6.61685	22.958	0.138362
6.6459	7.87631	0.073246	4.3838	14.2697	0.043093	6.64915	22.8618	0.120045
6.6781	7.84926	0.067335	4.405	14.2788	0.03667	6.68145	22.8346	0.125258
6.7103	7.80274	0.060499	4.4262	14.2967	0.042426	6.71375	22.8047	0.118898
6.7425	7.76534	0.059692	4.4474	14.2983	0.039695	6.74605	22.7758	0.11507
6.7747	7.63142	0.060898	4.4686	14.3137	0.035257	6.77835	22.7115	0.11907
6.8069	7.51564	0.053219	4.4898	14.3332	0.037513	6.81065	22.6248	0.113011
6.8391	7.38231	0.067161	4.511	14.3304	0.043821	6.84295	22.666	0.119123
6.8713	7.27844	0.067215	4.5322	14.3827	0.03903	6.87525	22.6253	0.124595
6.9035	7.13817	0.066572	4.5534	14.4602	0.052885	6.90755	22.7044	0.132493
6.9357	7.01505	0.066599	4.5746	14.4205	0.035663	6.93985	22.8027	0.136778
6.9679	6.91798	0.057351	4.5958	14.5102	0.038402	6.97215	22.8954	0.132403
7.0001	6.73717	0.050988	4.617	14.4981	0.045801	7.00445	22.9047	0.138827
7.0323	6.6443	0.060925	4.6382	14.4899	0.042905	7.03675	22.937	0.139702
7.0645	6.53462	0.052894	4.6594	14.5336	0.05074	7.06905	22.8891	0.137469
7.0967	6.38167	0.070866	4.6806	14.678	0.033096	7.10135	22.8461	0.132119
7.1289	6.31787	0.056612	4.7018	14.6923	0.033691	7.13365	22.8084	0.14477
7.1611	6.19769	0.067045	4.723	14.7506	0.034484	7.16595	22.8677	0.15453
7.1933	6.18499	0.058725	4.7442	14.785	0.044698	7.19825	22.8379	0.150858
7.2255	6.14727	0.054527	4.7654	14.8387	0.04783	7.23055	22.8122	0.14623
7.2577	6.06998	0.063881	4.7866	14.8727	0.038048	7.26285	22.8646	0.153936
7.2899	5.94294	0.057416	4.8078	14.9223	0.038615	7.29515	22.9293	0.153023
7.3221	5.77581	0.05862	4.829	14.961	0.045906	7.32745	22.9157	0.146003
7.3543	5.65061	0.058274	4.8502	14.9323	0.041185	7.35975	22.8587	0.139716
7.3865	5.55463	0.064624	4.8714	14.9618	0.026844	7.39205	22.8518	0.165346
7.4187	5.41705	0.053438	4.8926	14.9946	0.035147	7.42435	22.7492	0.13968
7.4509	5.3083	0.054805	4.9138	14.9916	0.040113	7.45665	22.7147	0.142702
7.4831	5.15135	0.057257	4.935	15.0824	0.040011	7.48895	22.7603	0.145922
7.5153	4.99984	0.056031	4.9562	15.1222	0.031949	7.52125	22.6882	0.150585
7.5475	4.85691	0.051028	4.9774	15.1836	0.040116	7.55355	22.5701	0.145813
7.5797	4.7358	0.052225	4.9986	15.1782	0.033658	7.58585	22.4329	0.150177
7.6119	4.57326	0.045994	5.0198	15.1979	0.039529	7.61815	22.3619	0.134733
7.6441	4.38878	0.049821	5.041	15.2291	0.039895	7.65045	22.3277	0.152899
7.6763	4.27433	0.050287	5.0622	15.2677	0.03389	7.68275	22.3749	0.143377
7.7085	4.23343	0.041109	5.0834	15.3104	0.030551	7.71505	22.4321	0.136528
7.7407	4.15123	0.040414	5.1046	15.3764	0.039542	7.74735	22.456	0.132923
7.7729	4.06379	0.042706	5.1258	15.4652	0.031171	7.77965	22.4218	0.138616
7.8051	3.89454	0.037223	5.147	15.5839	0.041848	7.81195	22.3729	0.143484
7.8373	3.7748	0.036892	5.1682	15.6581	0.041568	7.84425	22.3211	0.149453
7.8695	3.60705	0.051481	5.1894	15.7317	0.036467	7.87655	22.3146	0.149691
7.9017	3.49069	0.039484	5.2106	15.7815	0.036053	7.90885	22.3329	0.13975
7.9339	3.44705	0.039093	5.2318	15.8377	0.038496	7.94115	22.3161	0.109349
7.9661	3.44487	0.052295	5.253	15.8994	0.035458	7.97345	22.3036	0.12696
7.9983	3.39113	0.050383	5.2742	15.9256	0.037404	8.00575	22.3072	0.123599
8.0305	3.28256	0.058716	5.2954	15.9413	0.032577	8.03805	22.2157	0.121232
8.0627	3.1909	0.043248	5.3166	15.9525	0.03833	8.07035	22.1665	0.128525
8.0949	3.06703	0.039836	5.3378	15.9975	0.044086	8.10265	22.0517	0.136798
8.1271	2.89016	0.051584	5.359	15.9737	0.038073	8.13495	21.9874	0.129293
8.1593	2.85746	0.052805	5.3802	16.0108	0.035213	8.16725	22.0307	0.125739
8.1915	2.89746	0.043913	5.4014	16.0882	0.041325	8.19955	22.1675	0.106266
8.2237	2.95184	0.04464	5.4226	16.1481	0.034892	8.23185	22.2358	0.118951
8.2559	3.00528	0.047519	5.4438	16.16	0.039308	8.26415	22.2169	0.114202
8.2881	3.02555	0.052478	5.465	16.2382	0.038611	8.29645	22.1755	0.121247
8.3203	2.99057	0.043665	5.4862	16.269	0.03403	8.32875	22.0583	0.102579
8.3525	2.97031	0.046011	5.5074	16.3004	0.037968	8.36105	21.8522	0.122828
8.3847	2.91516	0.037292	5.5286	16.2785	0.032388	8.39335	21.8342	0.12434
8.4169	2.74173	0.050766	5.5498	16.2933	0.026958	8.42565	21.8769	0.118801
8.4491	2.68249	0.058863	5.571	16.3342	0.034598	8.45795	21.9565	0.117812
8.4813	2.58774	0.044496	5.5922	16.3098	0.055722	8.49025	21.9645	0.118692
8.5135	2.5053	0.057496	5.6134	16.3103	0.041877	8.52255	21.9836	0.128191
8.5457	2.44451	0.056795	5.6346	16.3025	0.04377	8.55485	21.9731	0.110857
8.5779	2.33319	0.045681	5.6558	16.2808	0.039227	8.58715	21.8438	0.107357
8.6101	2.23858	0.050712	5.677	16.2777	0.039424	8.61945	21.7655	0.123165
8.6423	2.17505	0.051884	5.6982	16.3047	0.048741	8.65175	21.6584	0.109544
8.6745	2.21931	0.04847	5.7194	16.2831	0.045085	8.68405	21.6799	0.103721
8.7067	2.31076	0.060376	5.7406	16.2596	0.046045	8.71635	21.6032	0.110621
8.7389	2.35728	0.049914	5.7618	16.283	0.050837	8.74865	21.6458	0.109629
8.7711	2.36779	0.057736	5.783	16.2223	0.050849	8.78095	21.6107	0.11224
8.8033	2.38045	0.058472	5.8042	16.1691	0.047789	8.81325	21.6126	0.094635
8.8355	2.42416	0.056791	5.8254	16.1543	0.043277	8.84555	21.5955	0.093959
8.8677	2.53231	0.060808	5.8466	16.1163	0.049335	8.87785	21.6713	0.110551
8.8999	2.60848	0.06088	5.8678	16.0757	0.060002	8.91015	21.7766	0.097974
8.9321	2.67696	0.063958	5.889	16.0501	0.022996	8.94245	21.7418	0.093188
8.9643	2.75209	0.053425	5.9102	16.0543	0.058934	8.97475	21.7022	0.100011
8.9965	2.79025	0.053333	5.9314	16.0316	0.036564	9.00705	21.6777	0.099147
9.0287	2.8374	0.058414	5.9526	16.0369	0.022176	9.03935	21.6958	0.107269
9.0609	2.85646	0.056668	5.9738	16.0156	0.040948	9.07165	21.6996	0.104919
9.0931	2.81027	0.057005	5.995	15.9012	0.03316	9.10395	21.6297	0.107655
9.1253	2.84517	0.0553	6.0162	15.8862	0.030971	9.13625	21.6093	0.101074
9.1575	2.79383	0.058745	6.0374	15.8079	0.03538	9.16855	21.5914	0.10368
9.1897	2.81046	0.074046	6.0586	15.7753	0.032092	9.20085	21.575	0.090682
9.2219	2.78585	0.060149	6.0798	15.72	0.033425	9.23315	21.5234	0.11281
9.2541	2.78719	0.056463	6.101	15.6139	0.045003	9.26545	21.5166	0.109989
9.2863	2.761	0.053817	6.1222	15.5651	0.03738	9.29775	21.5219	0.10365
9.3185	2.70344	0.055345	6.1434	15.6134	0.042145	9.33005	21.4704	0.098089
9.3507	2.6506	0.063428	6.1646	15.6572	0.036985	9.36235	21.4489	0.105087
9.3829	2.67426	0.058075	6.1858	15.7016	0.037785	9.39465	21.4439	0.099001
9.4151	2.80263	0.069471	6.207	15.7366	0.04109	9.42695	21.4687	0.094448
9.4473	2.8611	0.05048	6.2282	15.8001	0.036576	9.45925	21.5383	0.082547
9.4795	2.86192	0.062016	6.2494	15.8014	0.038021	9.49155	21.5915	0.098721
9.5117	2.85482	0.064698	6.2706	15.8202	0.038881	9.52385	21.6233	0.101462
9.5439	2.87361	0.063463	6.2918	15.8381	0.05321	9.55615	21.6321	0.105917
9.5761	2.8141	0.062372	6.313	15.7938	0.045121	9.58845	21.6248	0.098713
9.6083	2.79338	0.068335	6.3342	15.7558	0.048878	9.62075	21.5108	0.09853
9.6405	2.76573	0.05893	6.3554	15.7129	0.045437	9.65305	21.4301	0.10064
9.6727	2.86935	0.059491	6.3766	15.6898	0.040617	9.68535	21.3968	0.110729
9.7049	2.94059	0.055672	6.3978	15.709	0.037633	9.71765	21.4597	0.107013
9.7371	2.95368	0.073102	6.419	15.6496	0.051536	9.74995	21.4722	0.104053
9.7693	2.95775	0.070795	6.4402	15.6607	0.043612	9.78225	21.4286	0.088469
9.8015	2.91341	0.057931	6.4614	15.6404	0.042088	9.81455	21.2457	0.105784
9.8337	2.90313	0.047867	6.4826	15.6727	0.04293	9.84685	21.0893	0.094418
9.8659	2.85595	0.050797	6.5038	15.7031	0.039148	9.87915	20.955	0.113216
9.8981	2.766	0.055373	6.525	15.6638	0.045725	9.91145	20.8772	0.106919
9.9303	2.67087	0.02857	6.5462	15.6737	0.055641	9.94375	20.8624	0.105942
9.9625	2.63265	0.05306	6.5674	15.7729	0.044806	9.97605	20.8348	0.098583
9.9947	2.63564	0.050398	6.5886	15.7899	0.026568	10.0084	20.7645	0.104538
10.0269	2.63597	0.040959	6.6098	15.8229	0.04297	10.0406	20.6774	0.10349
10.0591	2.66268	0.049371	6.631	15.8158	0.047401	10.073	20.608	0.10874
10.0913	2.60686	0.053613	6.6522	15.7965	0.049691	10.1052	20.5154	0.101898
10.1235	2.62568	0.032542	6.6734	15.8056	0.060287	10.1375	20.4631	0.100095
10.1557	2.71034	0.04296	6.6946	15.8086	0.042182	10.1699	20.3818	0.092983
10.1879	2.72136	0.040125	6.7158	15.8171	0.05494	10.2021	20.3062	0.095313
10.2201	2.66377	0.056139	6.737	15.848	0.050153	10.2345	20.2416	0.096313
10.2523	2.6124	0.043412	6.7582	15.8426	0.062134	10.2668	20.1509	0.097626
10.2845	2.5774	0.043777	6.7794	15.8752	0.048135	10.299	20.0874	0.095019
10.3167	2.4952	0.054114	6.8006	15.92	0.050107	10.3314	20.0209	0.087776
10.3489	2.37744	0.0531	6.8218	15.9488	0.035468	10.3636	19.9607	0.107645
10.3811	2.38945	0.049	6.843	15.9911	0.045667	10.3959	19.9298	0.10389
10.4133	2.37073	0.046961	6.8642	16.0353	0.041453	10.4283	19.9351	0.098075
10.4455	2.34391	0.038659	6.8854	16.045	0.033228	10.4605	19.8735	0.11024
10.4777	2.28445	0.044636	6.9066	16.044	0.032836	10.4929	19.7692	0.11054
10.5099	2.27284	0.045013	6.9278	16.0205	0.032237	10.5252	19.6902	0.113902
10.5421	2.24183	0.045849	6.949	16.0434	0.042575	10.5574	19.6166	0.106844
10.5743	2.1831	0.04472	6.9702	16.0573	0.031929	10.5898	19.5643	0.101941
10.6065	2.02696	0.04193	6.9914	16.0136	0.033688	10.622	19.439	0.126507
10.6387	1.9557	0.03397	7.0126	16.0852	0.038183	10.6544	19.2707	0.107397
10.6709	1.86175	0.034524	7.0338	16.1096	0.034819	10.6867	19.3651	0.106546
10.7031	1.83604	0.031509	7.055	16.0815	0.052409	10.7189	19.374	0.094829
10.7353	1.83147	0.035171	7.0762	16.1298	0.030786	10.7513	19.3089	0.090557
10.7675	1.81156	0.0365	7.0974	16.1895	0.042693	10.7835	19.2309	0.107549
10.7997	1.73543	0.046616	7.1186	16.2106	0.049413	10.8158	19.1169	0.109293
10.8319	1.6687	0.042954	7.1398	16.2007	0.026259	10.8482	18.8792	0.105016
10.8641	1.591	0.042989	7.161	16.1996	0.043724	10.8804	18.553	0.090582
10.8963	1.51777	0.043797	7.1822	16.1829	0.031489	10.9128	18.2279	0.083229
10.9285	1.59525	0.032654	7.2034	16.1789	0.032867	10.9451	17.981	0.089994
10.9607	1.54878	0.041428	7.2246	16.1574	0.023666	10.9773	17.9001	0.097314
10.9929	1.54254	0.049767	7.2458	16.1929	0.031263	11.0097	17.772	0.091217
11.0251	1.5604	0.038452	7.267	16.1701	0.038327	11.0419	17.6373	0.093084
11.0573	1.51488	0.03813	7.2882	16.2478	0.039152	11.0742	17.5124	0.088601
11.0895	1.48513	0.036377	7.3094	16.2104	0.037652	11.1066	17.2636	0.102803
11.1217	1.45439	0.049813	7.3306	16.2692	0.039879	11.1388	17.0366	0.086948
11.1539	1.45533	0.044824	7.3518	16.2827	0.041289	11.1712	16.9605	0.094696
11.1861	1.50222	0.051153	7.373	16.2887	0.031744	11.2035	16.9822	0.0963
11.2183	1.43719	0.0472	7.3942	16.4052	0.051716	11.2357	16.9939	0.096939
11.2505	1.38734	0.046604	7.4154	16.4418	0.046208	11.2681	16.9137	0.087841
11.2827	1.36161	0.054508	7.4366	16.5363	0.038076	11.3003	16.8273	0.083272
11.3149	1.34973	0.064058	7.4578	16.6042	0.048379	11.3326	16.7114	0.086442
11.3471	1.21346	0.041924	7.479	16.6223	0.057085	11.365	16.5795	0.09168
11.3793	1.12446	0.059762	7.5002	16.6299	0.043199	11.3972	16.4751	0.102755
11.4115	1.12363	0.046586	7.5214	16.6474	0.061858	11.4296	16.3906	0.102693
11.4437	1.19842	0.056632	7.5426	16.6241	0.057472	11.4619	16.3903	0.091258
11.4759	1.25167	0.060252	7.5638	16.68	0.038576	11.4941	16.4168	0.085145
11.5081	1.27083	0.056911	7.585	16.6092	0.036214	11.5265	16.3788	0.090418
11.5403	1.24062	0.056458	7.6062	16.6073	0.049316	11.5587	16.2561	0.089125
11.5725	1.19913	0.070554	7.6274	16.5794	0.034986	11.591	16.0592	0.101315
11.6047	1.2437	0.060805	7.6486	16.5277	0.05141	11.6234	15.8539	0.096293
11.6369	1.16289	0.066136	7.6698	16.5066	0.058624	11.6556	15.6051	0.066618
11.6691	1.18606	0.033045	7.691	16.5051	0.049995	11.688	15.3998	0.104663
11.7013	1.06413	0.048467	7.7122	16.466	0.056698	11.7203	15.3138	0.096531
11.7335	0.95798	0.054984	7.7334	16.4006	0.039306	11.7525	15.1715	0.078382
11.7657	0.878573	0.043649	7.7546	16.3755	0.050222	11.7849	14.9587	0.091695
11.7979	0.788773	0.048302	7.7758	16.3316	0.055231	11.8171	14.7914	0.087382
11.8301	0.68928	0.048201	7.797	16.2579	0.060018	11.8494	14.656	0.082537
11.8623	0.641811	0.046499	7.8182	16.2008	0.050156	11.8818	14.5227	0.07883
11.8945	0.702602	0.050892	7.8394	16.2109	0.044006	11.914	14.4092	0.080318
11.9267	0.851663	0.063769	7.8606	16.1776	0.043994	11.9464	14.3054	0.08107
11.9589	0.984201	0.050354	7.8818	16.1404	0.060296	11.9787	14.1949	0.075082
11.9911	1.06847	0.055576	7.903	16.0717	0.057891	12.0109	14.1007	0.079926
12.0233	1.13059	0.044074	7.9242	16.0673	0.050079	12.0433	14.0043	0.078969
12.0555	1.21528	0.049289	7.9454	16.0626	0.057381	12.0755	13.8895	0.075968
12.0877	1.20634	0.054381	7.9666	16.0583	0.057229	12.1078	13.718	0.090831
12.1199	1.19494	0.050698	7.9878	16.0305	0.056571	12.1402	13.5271	0.079916
12.1521	1.27651	0.047556	8.009	16.009	0.056164	12.1724	13.3574	0.081562
12.1843	1.35251	0.046094	8.0302	16.0595	0.063769	12.2048	13.2105	0.062886
12.2165	1.40298	0.038688	8.0514	16.0557	0.050453	12.237	13.1473	0.064749
12.2487	1.51875	0.034274	8.0726	16.0875	0.041566	12.2693	13.1068	0.073056
12.2809	1.5889	0.044848	8.0938	16.0359	0.05136	12.3017	13.0001	0.051883
12.3131	1.7166	0.031625	8.115	16.0641	0.058938	12.3339	12.8602	0.068303
12.3453	1.75216	0.057343	8.1362	16.1098	0.061673	12.3663	12.7425	0.0611
12.3775	1.73798	0.053256	8.1574	16.1454	0.052646	12.3986	12.556	0.067749
12.4097	1.72819	0.049466	8.1786	16.2147	0.054941	12.4308	12.4007	0.082153
12.4419	1.79345	0.068017	8.1998	16.2887	0.044695	12.4632	12.2142	0.082407
12.4741	1.8417	0.054356	8.221	16.3277	0.04489	12.4954	12.1288	0.07918
12.5063	1.87586	0.053993	8.2422	16.3451	0.039511	12.5277	11.9584	0.088435
12.5385	1.93859	0.064832	8.2634	16.3339	0.048455	12.5601	11.7953	0.091574
12.5707	1.93468	0.051825	8.2846	16.2603	0.05923	12.5923	11.6342	0.080422
12.6029	1.94282	0.055482	8.3058	16.205	0.049507	12.6247	11.4297	0.098984
12.6351	1.98305	0.067878	8.327	16.1203	0.057321	12.657	11.2069	0.077665
12.6673	1.98782	0.048942	8.3482	16.0523	0.059454	12.6892	10.9759	0.100832
12.6995	2.07906	0.053479	8.3694	15.9739	0.040989	12.7216	10.9152	0.091799
12.7317	2.08539	0.056321	8.3906	16.0243	0.063449	12.7538	10.7358	0.091867
12.7639	2.14438	0.055698	8.4118	16.0445	0.057515	12.7861	10.5384	0.077165
12.7961	2.06825	0.054592	8.433	16.12	0.070928	12.8185	10.3973	0.08304
12.8283	2.0361	0.048995	8.4542	16.1584	0.064723	12.8507	10.2623	0.089045
12.8605	1.92305	0.059964	8.4754	16.1512	0.046279	12.8831	10.0427	0.084953
12.8927	1.87389	0.033435	8.4966	16.1043	0.05361	12.9154	9.9829	0.076854
12.9249	1.83088	0.040296	8.5178	16.057	0.064977	12.9476	9.89078	0.065576
12.9571	1.81227	0.023401	8.539	16.0727	0.051929	12.98	9.86169	0.07368
12.9893	1.78611	0.044635	8.5602	15.9908	0.055464	13.0122	9.78828	0.07234
13.0215	1.81443	0.040476	8.5814	15.9266	0.061954	13.0445	9.68248	0.068483
13.0537	1.83333	0.037027	8.6026	15.9065	0.051424	13.0769	9.60629	0.08972
13.0859	1.78642	0.038359	8.6238	15.766	0.063813	13.1091	9.47485	0.068781
13.1181	1.70822	0.027443	8.645	15.7411	0.064609	13.1415	9.36424	0.085143
13.1503	1.66601	0.050383	8.6662	15.7723	0.077654	13.1738	9.17364	0.075784
13.1825	1.76289	0.035911	8.6874	15.8181	0.057782	13.206	9.09342	0.082586
13.2147	1.83548	0.037266	8.7086	15.8642	0.055901	13.2384	9.03514	0.067517
13.2469	1.85532	0.045462	8.7298	15.8544	0.069356	13.2706	8.95471	0.071773
13.2791	1.82514	0.040726	8.751	15.8491	0.067799	13.3029	8.85105	0.08168
13.3113	1.76409	0.045612	8.7722	15.8805	0.05994	13.3353	8.75653	0.087184
13.3435	1.62773	0.032135	8.7934	15.8169	0.07541	13.3675	8.64628	0.078497
13.3757	1.50829	0.039677	8.8146	15.7725	0.068918	13.3999	8.56665	0.081723
13.4079	1.5316	0.031744	8.8358	15.7711	0.06033	13.4322	8.59978	0.084987
13.4401	1.57004	0.031695	8.857	15.755	0.059257	13.4644	8.57746	0.076327
13.4723	1.53484	0.024266	8.8782	15.799	0.044651	13.4968	8.45166	0.076168
13.5045	1.53925	0.045426	8.8994	15.8261	0.049657	13.529	8.31407	0.080542
13.5367	1.54644	0.043368	8.9206	15.9289	0.051835	13.5613	8.27124	0.082838
13.5689	1.47298	0.026354	8.9418	15.9609	0.053945	13.5937	8.17482	0.07196
13.6011	1.38085	0.032775	8.963	16.0285	0.03718	13.6259	8.10748	0.091852
13.6333	1.28381	0.025205	8.9842	16.0611	0.0566	13.6583	8.06342	0.076609
13.6655	1.2593	0.022304	9.0054	16.09	0.046297	13.6905	8.08737	0.068543
13.6977	1.24011	0.019641	9.0266	16.1183	0.040018	13.7228	8.08572	0.073586
13.7299	1.20302	0.019557	9.0478	16.1545	0.065423	13.7552	8.08869	0.084209
13.7621	1.14638	0.018454	9.069	16.1432	0.041518	13.7874	8.03189	0.077454
13.7943	1.0763	0.015342	9.0902	16.1165	0.056619	13.8198	7.99684	0.09888
13.8265	0.982328	0.021491	9.1114	16.0104	0.067098	13.8521	7.87781	0.085809
13.8587	0.838653	0.009355	9.1326	15.9939	0.063037	13.8843	7.75353	0.074728
13.8909	0.726635	0.032322	9.1538	15.9642	0.038267	13.9167	7.71167	0.094547
13.9231	0.633531	0.016268	9.175	16.003	0.044012	13.9489	7.60053	0.088088
13.9553	0.62138	0.024897	9.1962	16.0235	0.059748	13.9812	7.59777	0.072389
13.9875	0.541209	0.024073	9.2174	16.022	0.06132	14.0136	7.54863	0.078296
14.0197	0.518974	0.028864	9.2386	16.026	0.058896	14.0458	7.49601	0.07758
14.0519	0.424595	0.013067	9.2598	16.0748	0.050619	14.0782	7.39982	0.078517
14.0841	0.322585	0.020677	9.281	16.113	0.072415	14.1105	7.31315	0.071463
14.1163	0.217503	0.01655	9.3022	16.1634	0.052909	14.1427	7.23165	0.086732
14.1485	0.243979	0.028446	9.3234	16.1288	0.057458	14.1751	7.23376	0.073166
14.1807	0.290647	0.019687	9.3446	16.2038	0.034419	14.2073	7.21447	0.086272
14.2129	0.254952	0.019892	9.3658	16.2472	0.06571	14.2396	7.1212	0.078114
14.2451	0.265173	0.02814	9.387	16.2676	0.066769	14.272	7.07858	0.084239
14.2773	0.245937	0.020773	9.4082	16.3406	0.06862	14.3042	7.03743	0.077761
14.3095	0.208915	0.0167	9.4294	16.4257	0.066892	14.3366	6.86476	0.086067
14.3417	0.095688	0.019827	9.4506	16.4176	0.06781	14.3689	6.76542	0.079008
14.3739	-0.002343	0.019095	9.4718	16.4254	0.05597	14.4011	6.67263	0.098039
14.4061	0.011039	0.01717	9.493	16.448	0.062571	14.4335	6.69123	0.087263
14.4383	-0.005735	0.019726	9.5142	16.444	0.06228	14.4657	6.69247	0.100412
14.4705	-0.00383	0.013231	9.5354	16.406	0.057033	14.498	6.66992	0.090235
14.5027	0.031189	0.019973	9.5566	16.376	0.051472	14.5304	6.58705	0.087862
14.5349	0.001775	0.026161	9.5778	16.3274	0.074172	14.5626	6.51292	0.091393
14.5671	0.019048	0.018751	9.599	16.2072	0.051214	14.595	6.32343	0.091244
14.5993	-0.054552	0.010874	9.6202	16.1075	0.05119	14.6273	6.19649	0.084423
14.6315	-0.092067	0.010707	9.6414	16.0372	0.069217	14.6595	6.18784	0.082086
14.6637	-0.110323	0.016086	9.6626	16.0008	0.065001	14.6919	6.31326	0.093631
14.6959	-0.059297	0.017819	9.6838	15.9694	0.081279	14.7241	6.36949	0.099683
14.7281	-0.122407	0.022463	9.705	15.9606	0.081695	14.7564	6.34895	0.090646
14.7603	-0.140856	0.009272	9.7262	15.8556	0.07891	14.7888	6.28381	0.089755
14.7925	-0.19367	0.012115	9.7474	15.79	0.0724	14.821	6.14016	0.097274
14.8247	-0.132117	0.021172	9.7686	15.6817	0.070476	14.8534	5.91246	0.104238
14.8569	-0.158764	0.02586	9.7898	15.5579	0.07458	14.8857	5.70603	0.094754
14.8891	-0.119701	0.032767	9.811	15.4742	0.072573	14.9179	5.49847	0.099269
14.9213	-0.101232	0.024551	9.8322	15.4131	0.075332	14.9503	5.40133	0.097522
14.9535	-0.094378	0.032646	9.8534	15.3019	0.07999	14.9825	5.34933	0.084736
14.9857	-0.014588	0.024668	9.8746	15.1733	0.082218	15.0148	5.31698	0.102665
15.0179	-0.039432	0.03174	9.8958	15.0493	0.083501	15.0472	5.22085	0.098711
15.0501	-0.027329	0.028997	9.917	14.924	0.081995	15.0794	5.19509	0.084777
15.0823	-0.034627	0.024662	9.9382	14.9346	0.084356	15.1118	5.07568	0.109734
15.1145	-0.048521	0.03902	9.9594	14.8418	0.07496	15.1441	4.93061	0.095397
15.1467	-0.094563	0.046456	9.9806	14.8	0.079702	15.1763	4.88179	0.103337
15.1789	-0.07372	0.032606	10.0018	14.706	0.075534	15.2087	4.75168	0.090672
15.2111	-0.07575	0.037543	10.023	14.7436	0.077066	15.2409	4.65316	0.086432
15.2433	-0.100355	0.03625	10.0442	14.7068	0.080611	15.2733	4.57103	0.098729
15.2755	-0.098181	0.050647	10.0654	14.7195	0.083392	15.3056	4.45852	0.101576
15.3077	-0.090451	0.037033	10.0866	14.7358	0.084025	15.3378	4.26845	0.098558
15.3399	-0.129797	0.036924	10.1078	14.6767	0.098551	15.3702	4.09252	0.107738
15.3721	-0.177253	0.039355	10.129	14.6625	0.075562	15.4024	4.05009	0.100704
15.4043	-0.100224	0.026909	10.1502	14.6655	0.099292	15.4347	3.91568	0.120452
15.4365	-0.106069	0.029625	10.1714	14.6035	0.081688	15.4671	3.83036	0.102802
15.4687	-0.072933	0.031166	10.1926	14.4377	0.095984	15.4993	3.71766	0.113304
15.5009	-0.044628	0.027013	10.2138	14.4051	0.071432	15.5317	3.65731	0.110086
15.5331	-0.026552	0.031505	10.235	14.1865	0.086629	15.564	3.67126	0.124639
15.5653	-0.000723	0.035906	10.2562	14.0039	0.093868	15.5962	3.56507	0.128335
15.5975	0.086312	0.039084	10.2774	13.9068	0.134394	15.6286	3.37821	0.096566
15.6297	0.161862	0.031373	10.2986	14.9185		15.6608	3.23273	0.115321
15.6619	0.261483	0.02964	10.3198	14.263		15.6931	3.23013	0.104886
15.6941	0.34094	0.026263				15.7255	3.20359	0.093692
15.7263	0.400199	0.03233				15.7577	3.07859	0.098124
15.7585	0.377263	0.0318				15.7901	3.00571	0.095545
15.7907	0.442043	0.028783				15.8224	3.0198	0.097962
15.8229	0.407816	0.021927				15.8546	2.95677	0.105692
15.8551	0.372201	0.042334				15.887	2.88579	0.096222
15.8873	0.482182	0.029147				15.9192	2.93108	0.118798
15.9195	0.61769	0.04423				15.9515	3.01837	0.109429
15.9517	0.72646	0.024962				15.9839	3.02714	0.108024
15.9839	0.79791	0.025676

## Sheet: Figure 3b
WT	D79N	Average WT	Average D79N	Standard deviation WT	Standard deviation D79N
115.52778461414897	23.72269542256994	100.00000	26.24431	8.353562	5.351249
105.063740748955	22.16026780117104
95.31053409986231	19.72663448172365
98.59962161380527	18.574172930564327
89.37004127664031	27.407659310205247
96.12827764658813	28.363692032703753
	29.29740290813762
	30.856315385797128
	36.089951283063854

## Sheet: Figure 3c
	Relative fluorescence quench
Time (s)	WT	D79N
0.05000000121	1.0091341530176579	1.0051794579001283
0.15000001062	1.0038791058099408	1.001964232782555
0.25000001304	1.0029110462325002	1.0076138801648098
0.35000000148	1.0008043663618515	1.0048935808377413
0.45000001788	1.0034481947977205	1.005470041050107
0.55000003428	0.9998931829325611	0.9978266831417445
0.6500000508	1.0022193706527507	0.9978136383638289
0.7500000114	1.0003644837355923	0.9993643693481745
0.8500000278	0.9979826827155248	1.0053254828511706
0.9499999878	0.9962601464604735	0.9993529852752814
1.0500001164	1.0043683131758177	1.0016645063414351
1.1500000205999998	0.9980696609947621	0.9999523426867478
1.2500000370000002	0.9935289624676237	1.0008473716164668
1.3500000534	0.9993359040560318	1.004986610231057
1.4500000698	1.0010535953692143	0.9940551283335844
1.5500000862	0.9969018505089201	0.9962277320237476
1.649999991	0.998394871915086	1.0014566203048334
1.7500000074	1.001920042322605	0.9975964618988904
1.8500000237999998	1.0019108151365792	0.9966311939078866
1.9500001518	1.0003755566616668	0.9940051466017764
2.0500000566	0.9990733917473044	0.9961228152060299
2.1500001846	0.9986258994273151	0.9985823700763099
2.2500000894	0.9966977331761627	0.9989483146724649
2.3500002174	0.9992689841277652	0.9982894643985349
2.4500001222	0.9913216592192556	0.9974682534079755
2.550000027	0.9975891008265793	0.9989456149197453
2.650000155	0.9981298073960424	0.9948753488510436
2.7500000598	0.9967895633498592	0.9982876527156379
2.8500001878	1.0005722534385744	0.9969566904445841
2.9500000926	0.9983086599026604	0.9980636162444002
3.0499999968	1.0025108420070088	0.9963055390998926
3.1500001254	0.9968112928802347	1.0004840773405148
3.2500000296000002	0.9985215873637595	0.9957824052998249
3.3500001582000003	0.9995898574071469	0.9961434657642858
3.4500000624	0.9958915611535709	0.9968239004999045
3.5499999672	0.998616481177467	0.995895608350732
3.6500000952000002	0.9972225195038559	0.9945605024739054
3.75	1.0075794682200925	0.9976823388742972
3.8500003518	0.9967577663840572	0.9976876158292004
3.950000256	0.9942772755286081	0.9993175807794857
4.0500001608	0.9958480995795442	0.9949559315589753
4.1500000656	0.9948467138544883	0.9926083235719467
4.2499999704	0.9956161091024649	0.9933971969434415
4.3499998746	1.000144880598102	0.99537773853925
4.4500002264	0.9974891687013793	0.9984116126207859
4.5500001312	0.9968790954114933	1.003608953298459
4.650000036	0.9957430367692152	0.9993202003662379
4.7499999401999995	0.9988518175351189	1.000914685163771
4.849999845	0.998483680858201	0.9960593673496615
4.9500001968	0.9931070485002444	1.0022583548807618
5.0500001016	0.9948167485998732	1.003224944653138
5.1500000058	0.9978204746766591	1.0020361661685813
5.2499999106	0.9945163926346	1.0006612381846784
5.3499998154	0.9920456996273933	0.9990141373888396
5.4500001666	0.9978036230745025	0.9927708518886722
5.5500000714	0.9987445733287031	1.0012513263105325
5.6499999762	0.996214580272765	0.9924025224382526
5.749999881	0.9947890175078236	0.9947327540201206
5.8499997852	0.9979403902428006	1.0016905405316805
5.950000137	0.9963506386371366	0.9994277360977865
6.05000004	0.9947798761241987	0.9967860754374761
6.149999946	0.9987936111278012	0.990982319910937
6.249999851999999	0.9962711732711864	0.9949313465705796
6.349999758	0.994264664134959	1.0002509036363991
6.450000107999999	0.9955673218875671	0.9967541222464112
6.550000014	0.9957691523115675	0.9917168584354107
6.649999914	0.9933302696168612	0.9964420112981012
6.74999982	0.9949866200588309	0.997071108186962
6.849999726	0.9917657949632224	1.0032638553533346
6.950000076	0.9969977067655127	0.9951166019490896
7.049999982	0.9931740121419429	0.9940837428381127
7.149999888	0.9929073485926422	0.9991052931083056
7.249999794	0.9991132201165914	0.9946474000594504
7.349999694	0.995133878218946	0.9936891923342221
7.450000493999999	0.9968161364248913	0.9961238331857611
7.54999995	0.9964909497060224	0.9965507601919362
7.649999856	0.996621006383366	0.9958172865638875
7.749999762	0.99594508203682	0.9969305377116964
7.849999668000001	0.9960640086495811	0.9934908279085515
7.950000462	0.9908651676066708	0.9966245450701199
8.050000368	0.9950685724121442	0.9972219208650491
8.150000274	0.9924372392247701	0.9975472247111902
8.25000018	0.992486248141286	0.9980891362270806
8.350000086	0.9969709215278381	0.9920145768431349
8.449999986000002	0.9925312735388013	0.9974897683643112
8.549999892	0.9991219443833037	0.9979258016603598
8.650000692	0.996456253050467	0.993895941349443
8.749999703999999	0.9966039944342402	0.9961429398200728
8.850000498	0.9970585453468374	0.9978142748493423
8.94999951	0.9932826131027229	0.9983057023764603
9.05000031	0.9959055191340237	0.9969705469836141
9.150000215999999	0.9968736615673212	0.9990765359083419
9.250000122000001	0.9945517601962995	1.000475003510763
9.350000022	0.9926182297162661	0.9978040695979048
9.449999928	0.9982137251084621	0.9890121066726415
9.549999834000001	0.9911174922821927	0.9982843324032954
9.650000634000001	0.9946410918266237	0.989222761932926
9.74999964	0.9938845568188585	0.9941611480204432
9.85000044	0.995054684915209	0.9970848997207371
9.949999452	0.9978973051285266	0.9961948153576938
10.050000252	0.9938704617002925	0.9996232719475405
10.150000152	0.9961690192037264	0.9972522536066927
10.250000058	0.9928264041149665	0.9996970952744632
10.349999964	0.9909526702761453	0.9954333294852993
10.449999870000001	0.9976999265267249	0.9964320503497102
10.549999776	0.998087511665899	0.9939055743745285
10.65000057	0.9960765613312573	0.9955233277659609
10.749999582000001	0.9967708829523262	0.9976919761235884
10.850000382000001	0.9958435812980669	0.9916412753506547
10.949999393999999	0.9966527998746475	0.9976208269354565
11.050000187999999	0.9973638182690517	0.9972651293004233
11.150000987999999	0.9975856093020594	0.9965576322394543
11.25	0.9908380447567868	0.9962030366453337
11.3500008	0.9928432151063712	0.9984275875155499
11.449999812000001	0.9988806100485391	0.9937914633115873
11.550000606000001	0.992210866064518	1.0010862476752445
11.650000512	0.9911480915948792	0.9992433007314315
11.750000417999999	0.9960569025131552	0.9922723458394339
11.850000324	0.9982730176303228	0.999822990989632
11.950000224	0.9991109407018725	0.9947470062917426
12.050000129999999	0.9972237657697273	1.001771277890566
12.15000093	0.9972003095770168	0.9932078257657281
12.249999942	0.9964034623768273	0.9980336198702872
12.350000742	0.9981322948764455	0.9966608385814745
12.449999748	0.9976379013751498	0.9952452540187173
12.550000548	1.0009632981806769	0.9977453016857011
12.650000454	0.9988666394808837	0.9971026758444532
12.75000036	0.9986215000531958	1.001654599118527
12.85000026	0.9978509085943066	0.9922303107939229
12.950000165999999	1.000094521535322	0.9980377984456433
13.050000072	0.9947093383504847	0.9956031502254588
13.150000872	0.9954072999054575	0.995477710498447
13.249999877999999	0.9969854082059969	0.9934224714653617
13.350000677999999	0.9965074136644677	0.9974230203253697
13.44999969	0.9946212596751564	0.9955187376526987
13.55000049	0.9951958894644019	0.994032280533906
13.650000396	0.994044394127021	0.9918263807650263
13.750000296000001	0.9987053107316349	0.9954681888224651
13.850000202	0.9960604506231335	0.992784976303568
13.950000108	0.998086235812819	1.0025438456696805
14.050000013999998	0.9927334443805519	0.9979620890198734
14.150000808000001	0.9988795740165628	0.9958984746969022
14.24999982	0.9959765973641517	1.0005306086181174
14.35000062	0.9955960462392303	0.9973191388357502
14.449999632	0.9989126907166934	0.997011460891699
14.550000432000001	0.9978987541460862	0.9967718276706243
14.650000332	0.994853059977414	0.9987828210405051
14.750000238	0.9960682085067437	0.9965679713157475
14.850000144000001	0.9920410621047976	0.9999596460493528
14.95000005	1.0004379765478897	1.00111342563717
15.04999995	0.9953477396383977	0.996025706864792
15.149999856	0.9960817023877412	0.9955805899956099
15.249999762	0.9939721681775499	0.9963540069503879
15.349999668	0.9982799680799124	0.9961096247324727
15.449999568	0.9924552149790027	0.9923421207925262
15.549999474	0.9932102255083469	0.9985641690024848
15.650001168	0.995037043532068	0.9983196578942418
15.749999286000001	0.9937693790722214	0.9973138578682131
15.85000098	0.9910037100506394	0.9984442257589942
15.949999092	0.9934419143672591	0.9954902989827872
16.050000786	0.9958837836309952	0.9948053859051879
16.149998904	0.994470565634911	0.9939927053365559
16.250000598	0.9956561855615722	0.9907224778919858
16.350000498	0.9965423387896553	0.9935670558230112
16.450000404	0.9979220401113232	0.9979611089645469
16.55000031	0.9987090697796931	0.9941646738060443
16.650000216	0.9965722737552446	0.994358915272556
16.750000122	0.9967983568558282	0.9952706406419386
16.850000022	0.9957702956919929	0.9955003295405432
16.949999928	0.9947414409540981	0.9978850509635713
17.050001622	0.9981615877566806	0.9977788736837132
17.149999740000002	0.9982299326847492	0.9980548357543141
17.24999964	0.9961492373095471	0.9974291242016582
17.349999546	0.9971435224365882	0.9970137406431899
17.45000124	0.9956673540326992	0.9979836259744745
17.550001146	0.9994540508996744	0.9983189298366595
17.649999258	0.9952725509438373	0.9962297850393282
17.749999164000002	1.0014965336292911	1.0001099119642503
17.850000858	0.995206521271129	1.0015173349844317
17.950000764000002	0.9953840969940467	0.9962501270802249
18.05000067	0.9943135125246144	0.9957902770043351
18.149998781999997	1.0007702212566654	0.9965961004321233
18.250000476	0.9959530957451763	0.9989777799626358
18.350000381999998	0.9982019547153004	0.9978630760699233
18.450000288000002	0.9949002662600334	1.0019822225841952
18.550001975999997	0.9990062067799962	0.9919648449264296
18.650000094	0.998483008168173	1.0023933298061563
18.75	0.9947317362363469	0.9974646694880209
18.849999906	0.9999135995264062	0.9985587930789716
18.9500016	0.9968785747624175	0.9987332257284862
19.0500015	0.9992615494834189	0.9969006066472673
19.149999618000002	0.9994160480601066	0.9979842258255404
19.249999524	0.9972985764416693	0.9939975089986031
19.350001218000003	1.0010605049836143	0.9953218336846433
19.450001118	0.9951980004429702	0.996614714182044
19.550001024	0.9949112038062168	1.001267534355373
19.649999142	0.9936845430406933	0.9982973498012223
19.750000835999998	0.9991311345995798	0.9965127614971818
19.850000742	0.999746050394707	0.9954670971731766
19.950000642	0.9931571033319622	0.9989122171760693
20.050000548	0.9954010774377103	0.9977848097699319
20.150000454	0.9939241778845905	1.0017319130337252
20.25000036	0.9930411709428779	0.9933580518844146
20.350000259999998	0.9947729683667732	0.9984452447554523
20.450000166	1.0007947595848796	0.9965919819720616
20.55000186	0.9957687913758537	0.9966702551296592
20.649999978	0.9996277621942427	1.0029557446772566
20.749999878	0.9995550402943181	0.9948479039125027
20.849999784	0.9968197818274342	0.9957648457905579
20.950001478	0.9987465811982962	0.9961592151597607
21.050001384	0.9930394791514224	0.9939968684718488
21.149999502	0.9959300460272967	0.9999596638863323
21.249999402	0.9963812777173119	0.9955603329414373
21.350001096	0.994270783711396	1.0006694676469108
21.450001002	0.9972085962918075	0.9961244692109551
21.550000908	0.9971794414833884	0.996782157648644
21.64999902	0.9935608415970506	0.995940692698264
21.750000714	0.9953140841052868	1.0004058103719544
21.85000062	1.0018701484542702	0.9963783653729038
21.950000526	0.9984207200713396	0.9964793929761179
22.050000431999997	0.9962852628621772	0.9956849634446133
22.150000331999998	0.99737352358949	0.9977757309627964
22.250000238000002	0.9949924443254172	0.9943004452975339
22.350000144	0.9927436326863216	1.0010310443015793
22.45000005	0.9960917957964149	1.0008536535501238
22.550001738	0.9986405117572604	1.000564795258526
22.649999856	0.997791838124566	0.9945026916770402
22.749999761999998	0.9958703520498755	0.9986713301408326
22.849999668000002	0.9937025909069425	0.99865578010454
22.950001355999998	0.9941211131077824	0.9963349481259453
23.050001262000002	0.9978326366572351	1.0002764983999104
23.14999938	0.9974630885958163	0.9958129210233642
23.249999286	0.9961586342339511	0.9990600574746438
23.35000098	0.9978540235584054	1.0009553269734328
23.45000088	0.9994163658183989	0.9975442986417793
23.550000786	0.9969228160272242	1.0003617352832244
23.649998904	0.993511150565006	0.9943891467862938
23.750000598	0.9959710983102815	0.9987693716609126
23.850000498	1.0022721850499836	0.9940953050787232
23.950000404	0.9982851292458575	0.9956449110374831
24.05000031	0.9968173371865644	0.9999897761755774
24.150000216	1.0002152865752125	0.9977227005524011
24.250000122	0.9952947334407277	1.0005625705717576
24.350000022	0.9992275132222003	0.9945302546407851
24.449999928	1.0012002382762324	0.9921841458653263
24.550001622	0.9972750488366344	0.9980656464038691
24.649999740000002	0.9964891985655954	0.9966561538439606
24.74999964	0.995856760599844	0.9977944731483723
24.849999546	0.9984355860282701	0.9962153227729219
24.95000124	0.9970140975366705	0.9930583982346892
25.050001146	0.9959492587447089	0.9975740616608398
25.149999258	0.9986665334286059	0.9965240285850676
25.249999164000002	0.9956018938613068	1.0015593581666298
25.350000858	0.9966143061744662	0.9925556464998938
25.450000764000002	0.9967720706315292	0.9970562112775103
25.55000067	1.0005144928870717	0.994614736788452
25.649998781999997	0.9968105556083654	0.9979507221309968
25.750000476	0.9953916610433208	0.9976286208569753
25.850000381999998	0.9970322070558207	0.9951776606506201
25.950000288000002	0.9964655064660296	1.0014306575016223
26.050001975999997	0.9970034515673999	1.0013681165069646
26.150000094	1.0000550794557566	0.9951657740351592
26.25	0.9983842342046821	0.9990775129420048
26.349999906	0.9972748726748847	0.9998437171843769
26.4500016	0.9955458252081382	0.9985660128187975
26.5500015	0.9980920818820261	0.9956371575612809
26.649999618000002	0.9990532236418131	0.9942685186845717
26.749999524	1.0010625441489234	0.9978874818141529
26.850001218000003	0.996085812907895	1.0008280226900828
26.950001118	0.9968139966535481	0.998399507042135
27.050001024	0.9956478536360298	0.9960246794343705
27.149999142	0.9960470293969848	1.0011576305959458
27.250000835999998	0.9938441409498324	0.9996214488423721
27.350000742	0.9983895726685436	0.9997078050303427
27.450000642	0.9961978864684545	1.0061282983993742
27.550000548	1.001744827547154	0.9980734264473167
27.650000454	0.9964407353269848	0.9992843146060228
27.75000036	0.9940749743946422	0.9960841667776785
27.850000259999998	0.9987131813134135	0.998786617208733
27.950000166	0.9958274388479728	0.9998564736273479
28.05000186	0.9973469361763948	0.9928522921610865
28.149999978	0.9953013615328473	0.9941592003773274
28.249999878	0.9961319282438411	0.9925387315485067
28.349999784	0.9927388147731774	0.9976770872671019
28.450001478	0.9999294253302393	0.9961540136408821
28.550001384	1.000019240753308	0.9927617646979513
28.649999502	0.9971907580824508	0.9977435215041132
28.749999402	1.0000890432729117	0.9947888058872905
28.850001096	0.9952888272616703	0.9997629254131056
28.950001002	1.0000140111942044	1.0015880830048765
29.050000908	0.9965406224987307	0.9952845916694019
29.14999902	0.9959317862424942	0.9941663686115644
29.250000714	0.9923188644862361	1.0016908425308302
29.35000062	0.9923655253184883	1.0003990037358435
29.450000526	0.998183849462679	0.997589222059326
29.550000431999997	0.9969577806712251	0.9930143342084209
29.650000331999998	0.9995469693131632	0.9964622437027185
29.750000238000002	0.996194107420412	0.9946509851268783
29.850000144	0.9973364001140799	0.9970423219401806
29.95000005	0.995198894429372	0.9942967056291335
30.049999949999997	0.9980504613362641	1.0001246421813719
30.149999855999997	0.996958154294123	0.9967413282896048
30.249999761999998	0.9992556906423146	0.9952436284857465
30.349999668000002	0.997626982127492	0.9939393501708569
30.449999568000003	0.9959524247485801	0.9979672663771485
30.549999474000003	0.9975290480505051	0.9950696927804407
30.649999379999997	1.000004242690656	0.9976713142107103
30.749999285999998	0.9997502436455287	0.9974523542711803
30.849999192	0.9950857092348623	0.9933498305909122
30.949999092	0.9996653357581899	0.9979050992117667
31.050002573999997	0.9915160030458597	0.9984495602889173
31.149998904000004	0.996154862233837	0.994415667982457
31.249998809999997	0.9975265895370491	0.9924116050312888
31.349998709999998	1.000662132115463	1.0006492566991703
31.450002192000003	0.994140187058877	0.995798001077047
31.550002098000004	0.9989884520675552	0.9932138610945724
31.649998428	0.9975805793010291	0.9933111365234263
31.749998334000004	1.0030895301383809	0.9917706422459798
31.85000181	0.9941096834861834	0.9909757018517915
31.950001716	0.9986405384163076	0.9944069032104429
32.049998046	0.9973165774824503	0.9917795580947587
32.150001528000004	0.996963747977738	0.9952235917686519
32.250001428	1.0002128300990718	0.9975249909881393
32.350001334	0.995768951441756	0.9913517484278818
32.45000124	0.998147326667608	0.9951534621010589
32.549997569999995	0.998742354454004	0.9965692744916682
32.650001052	0.9965524633932795	0.9953493749579544
32.750000952	0.9928291238017302	0.9927484336744653
32.850000857999994	0.9982078077281963	0.995210694267885
32.950000763999995	1.0000742243010878	0.9982078575571931
33.05000067	0.9950391873769183	0.9958367963766231
33.15000057	0.9957683758257915	0.9955890077890741
33.250000476000004	0.9952214098638194	0.9929435752706975
33.350003958	0.9954628127242491	0.9936062753637257
33.450000288	0.994410982382362	0.9946234953618577
33.550000188	0.9950059623450113	0.9962566900403216
33.650000094	0.9951622470477023	0.9969396165230114
33.75	0.9945172729276508	0.9961609293547214
33.850003482	0.9956305973090651	0.99328541978681
33.949999812	0.9972103621222171	0.9975819416459045
34.049999712	0.9951341500690066	0.9987371314115725
34.150003194	1.001198198107055	0.9918132486870829
34.249999523999996	1.0002273120841012	0.9951804545696045
34.350003006	0.9932424023405565	0.9941109708505323
34.44999933	0.9956347355234474	0.9924633272470538
34.549999236000005	0.9983406535112526	0.9971643317308669
34.650002717999996	0.9964796546650078	0.9943719680588569
34.749999048	0.9958402793357576	0.9949634441759337
34.850002530000005	0.9958820710478179	1.0013685767600473
34.950002430000005	0.9971432363678443	0.997973899322258
35.04999876	0.9936307842438307	0.9932243823413773
35.150002242	0.9957740427093221	0.993839546050506
35.249998572	0.9985437682116324	0.9972748542912448
35.350002048	0.996730618950436	0.9966092017734226
35.450001954	0.9936277866213586	0.9936120654209879
35.549998284	0.9984425222414682	0.9977145802290256
35.650001765999995	0.999939895152802	0.997848856150778
35.750001665999996	0.9963094426391725	1.0001873249413107
35.850001572	0.997838686044898	0.9946005261553013
35.950001478	0.9934923188105894	0.9946369288010315
36.049997808	0.9975394792888473	0.9944507144247412
36.150001290000006	0.9945926073978848	0.9931703544932434
36.250001190000006	0.9971463086365361	0.9888808984063608
36.350001096	0.9941953589223821	0.9925336423195734
36.450001002	1.004417941571321	0.9946971609046598
36.550000908	0.9977029759487771	1.0007041183148184
36.650000808	0.9965481212762333	0.998095763145005
36.750000714	0.9962596433836658	0.9947601775538469
36.85000062	0.9951284059698934	0.994218950789567
36.950000526	0.9946555059722826	0.9983228271934724
37.050000432	0.9950849928160338	0.9995334364626293
37.150000332	0.9943281405871787	0.9948301616486094
37.250000238	0.9940376052193232	0.9989715015109782
37.35000372	0.9944687212809024	0.9955228489674268
37.45000005	0.9981646564580683	0.996585366655976
37.54999995	0.99750448200709	0.9943189761267202
37.649999856	0.9976553107619615	0.997381116305457
37.749999762	0.9969628993995697	0.9927028529147868
37.850003244	0.996417627363145	0.9940034963503729
37.949999568	0.9976390027845308	0.998291745380028
38.049999474	0.9967338193094871	0.9979480723116797
38.150002956	0.9959879094839531	0.995181789287812
38.249999286	0.9981140556538418	0.9955910082713438
38.350002768	0.9986003450171879	0.9938863817447969
38.449999092	0.9943877729991657	0.996351553043996
38.549998998	0.9923734818368489	0.9900327213045318
38.65000248	1.0021959885860678	0.9989567714417215
38.749998809999994	0.9979156625005373	0.9954056316716708
38.850002286	0.9956043660456958	0.9958876469448
38.950002192	0.9989369802526792	0.9954915880011751
39.049998522	0.998016824312114	0.9926974865174408
39.150002004	0.9927781337770799	0.9920004829792687
39.249998334000004	0.9946723675296404	1.0000101875469232
39.35000181	0.9901161635241532	0.9932736163693354
39.450001716	0.9960522174678822	0.9985917951827387
39.549998046	1.00089097189067	0.9953832103860623
39.650001528000004	0.999189459548716	0.994403812958396
39.750001428	0.9949018064651067	0.9943409182292883
39.850001334	0.9939532137449275	0.9966596765480397
39.95000124	0.9971336815291568	0.9974924671424418
40.049997569999995	0.9972288682889056	0.9930867299689491
40.150001052	0.9994256548923306	0.9976181172298061
40.250000952	1.0003045077265764	0.9967405343350593
40.350000857999994	0.9979320786245531	1.0023115589395528
40.450000763999995	0.9994481345247245	0.9965427187609995
40.55000067	0.9927581236997023	0.9942962589235284
40.65000057	0.9984035518520243	0.9948460288750361
40.750000476000004	0.9959740067710673	0.9919938128686535
40.850003958	0.9938071388386266	0.9917646942121667
40.950000288	0.9929946729380147	0.997155040240131
41.050000188	0.993701944617305	1.0025008653955718
41.150000094	0.9970076025647444	0.9934544955143311
41.25	0.9968633603664551	0.9925504478905299
41.350003482	0.9933940058892327	0.9944422547040451
41.449999812	0.9929130336013777	0.9940474836731622
41.549999712	0.995331332770999	0.9954076867645525
41.650003194	0.9948605851543597	0.9995393055666645
41.749999523999996	0.9984161482278059	1.0032724720479613
41.850003006	0.996581014024958	1.0012946411753825
41.94999933	0.9964568732976741	1.000231227440336
42.049999236000005	0.9943367204851262	0.9917887214357185
42.150002717999996	0.9945844212729975	0.9942390110015399
42.249999048	0.9985745669772323	0.9942804306445399
42.350002530000005	1.0012807197806834	0.9927521772618775
42.450002430000005	0.9957538599070297	0.99756732521815
42.54999876	0.9937167745758279	0.9986645116526948
42.650002242	0.9993877303579861	0.9955404890270412
42.749998572	0.9956809298620257	0.9967927535339004
42.850002048	0.997277466978988	0.9974951361404797
42.950001954	0.9922888084137083	0.9956489252631234
43.049998284	0.9977698393470026	0.9959158877514097
43.150001765999995	0.99564956734599	0.9955486215088395
43.250001665999996	1.002811756383471	0.9961394281559207
43.350001572	0.9935301911719855	0.9922929025672516
43.450001478	0.9968127192211907	0.993960258365815
43.549997808	0.9978446847993857	0.9966655642702041
43.650001290000006	0.9946797839223088	0.9961042348175578
43.750001190000006	0.996046995647729	0.9990985402999569
43.850001096	0.9938162154876103	1.0005526063109371
43.950001002	0.9979623949127697	0.996071360806953
44.050000908	0.9950247047304094	0.9946122561132418
44.150000808	0.9960570692202654	0.999404313952874
44.250000714	0.99547130633711	0.9920092500422899
44.35000062	0.9957007573501048	0.9984304735540355
44.450000526	0.999495742258106	0.9937841507424966
44.550000432	0.9991261148017268	0.99396596817681
44.650000332	0.9926237571211605	0.993550753789883
44.750000238	0.9977736365449644	0.9946127799720094
44.85000372	0.9942012650743397	0.9972263221332792
44.95000005	0.9969186824565494	0.9958875914836393
45.04999995	0.9960363025828552	0.9929171007624683
45.149999856	0.9966931397479484	0.9925295569065861
45.249999762	0.9977850829775469	0.9968810485664118
45.350003244	1.0009189962794696	0.9984685695824274
45.449999568	1.0003297631113934	0.9969436197629437
45.549999474	1.0017909513119745	0.9954392872043458
45.650002956	1.0002519645484749	0.9965448242484799
45.749999286	0.9995967074078985	0.9962472569102888
45.850002768	0.9949151903200351	0.9981595774051336
45.949999092	0.9976809918048835	0.9936581802949537
46.049998998	0.9967283687470821	0.9952198038014597
46.15000248	0.9987531813749927	0.9964379068622121
46.249998809999994	0.999536403148861	0.9938006624754956
46.350002286	0.999306038802636	0.9924918337573149
46.450002192	0.998444447763449	1.0000921824205942
46.549998522	1.0019907899302505	0.9929396566284985
46.650002004	1.0003257141559199	0.9979586890977069
46.749998334000004	0.9962318040914037	0.9971761101831009
46.85000181	0.999741945531255	0.9953181083680862
46.950001716	1.001109747501576	1.0013933739365204
47.049998046	1.0027214979276113	0.9942705952567561
47.150001528000004	0.9984918814737096	0.9949571345228323
47.250001428	0.9987896822498673	0.9949181623782208
47.350001334	1.0019573950400253	0.9946996477095325
47.45000124	0.9967136424958158	0.9925341274480456
47.549997569999995	1.002963843140372	0.9932372957050637
47.650001052	0.996140131830244	0.9922623915708462
47.750000952	1.0004324725477378	0.9937221163712072
47.850000857999994	1.0006500976785306	0.997394267654728
47.950000763999995	0.9962714348557865	0.9979804064572549
48.05000067	0.9992997809954112	0.996180441885536
48.15000057	0.9961692773528045	0.9946128224127131
48.250000476000004	0.9973253281190414	1.0013347090870017
48.350003958	1.000934411972714	0.9938352472371301
48.450000288	0.9943926198295348	0.9981579025232996
48.550000188	1.0001739149697175	0.9958669237218863
48.650000094	1.0002611247690916	0.9958950520842181
48.75	0.9956887696557467	0.9934861808929439
48.850003482	0.994824962782702	0.9963334520604282
48.949999812	0.9962562030337475	0.9915038230335599
49.049999712	0.997649057029587	0.9962890233136973
49.150003194	0.9986316563581746	0.9957613103143501
49.249999523999996	0.9962391652210996	0.9963850333407852
49.350003006	1.0023722040297458	0.9932394657957624
49.44999933	0.998175704894249	0.9943827783703121
49.549999236000005	1.0032120114768117	0.9968181151502055
49.650002717999996	1.0004387585901606	0.9946906570653513
49.749999048	1.0008697731957932	0.9916071827632819
49.850002530000005	0.996222848185734	0.9955644622960266
49.950002430000005	0.9951762751873723	0.9928271528765236
50.04999876	0.9980781640351548	1.000070227134498
50.150002242	0.9986517594937742	0.9970095836371663
50.249998572	0.9974866855731029	1.0000911387856155
50.350002048	0.999805653052201	0.9984698054095341
50.450001954	0.9991789071823433	0.9946855730558349
50.549998284	0.9954175665903366	0.9983840627804499
50.650001765999995	0.9982251313180059	0.9985655429974286
50.750001665999996	0.995127935782524	0.9888315387063661
50.850001572	0.9936061055961888	0.9910585658332715
50.950001478	0.9976211591472771	0.9997285303707635
51.049997808	0.9992015869198161	0.9989301395493991
51.150001290000006	0.9958172545972478	1.0016248346202243
51.250001190000006	0.9944780103191051	0.9898860222103062
51.350001096	0.9992611146468834	0.9974651456554612
51.450001002	0.9958049094239992	0.9951338891883047
51.550000908	1.0006140226694913	0.9974675472703027
51.650000808	0.9946683282950274	0.9939154782373354
51.750000714	0.9985157743814045	0.9984186923575135
51.85000062	0.996474264483196	0.9976568395393989
51.950000526	0.9974572942513932	0.9941721067297222
52.050000432	0.9956608905804627	0.9966431281372815
52.150000332	0.9986686043729863	0.997358576083974
52.250000238	0.9950756176457548	0.9998852522772098
52.35000372	0.9949755435887574	0.9905465257807059
52.45000005	0.9991983385418145	0.9956643223972451
52.54999995	0.99673894459081	0.9985860581339455
52.649999856	0.9939274532425907	0.9908459805885982
52.749999762	0.9967357726190764	0.9964787675405665
52.850003244	0.9980268845349743	0.9962189819843544
52.949999568	0.9961687925027082	0.9972062563473244
53.049999474	0.9961156070661584	0.9998403491622884
53.150002956	0.9950453825360294	0.99513857894408
53.249999286	0.9952025210687655	0.9995757180593349
53.350002768	0.9939411531220381	0.9959403539535522
53.449999092	0.9993421796269542	0.9972926830975126
53.549998998	0.9927090820861834	0.9961412383878298
53.65000248	0.9968789271114676	0.9915985178604503
53.749998809999994	0.9928388124250027	0.9976470033416245
53.850002286	0.9954554286509344	0.99615566310508
53.950002192	1.002598555339781	0.9960430317326391
54.049998522	0.9945562602024354	0.9996528003029113
54.150002004	0.9951226242603965	0.9975066787846926
54.249998334000004	0.9941418505219256	0.9931087494567352
54.35000181	0.9974633199092627	0.9970159610746273
54.450001716	0.9988608229868029	0.9940230940383553
54.549998046	0.9996177709989111	0.9959287600275624
54.650001528000004	0.9945802040222128	0.992376714067608
54.750001428	0.9970540918276124	0.9983474285060533
54.850001334	0.9957629395154678	0.9951593123030436
54.95000124	0.998254306018124	0.9990340943301863
55.049997569999995	0.9949636898149851	0.9938487387416934
55.150001052	0.9962383039951783	1.0019728925923146
55.250000952	0.9992971912843354	0.9996893995138159
55.350000857999994	0.9959269228903364	0.9958526851648145
55.450000763999995	0.99722165102098	0.9926183104959105
55.55000067	0.9959385801101289	0.9992524765026305
55.65000057	0.9955849222222009	0.9976763829353915
55.750000476000004	0.9965343788046163	1.0002356604711526
55.850003958	0.9962578124876503	1.000046211347864
55.950000288	0.9964940584555716	0.9976094150246867
56.050000188	1.000145337007756	1.0010818456697004
56.150000094	1.0029309679323568	0.9950819268823555
56.25	0.9966365847005405	1.003515770426447
56.350003482	0.9955047553328868	0.997322838137385
56.449999812	0.9952016671780041	0.9947858409728091
56.549999712	0.9934932641947395	0.994710881172071
56.650003194	0.9950335722196884	0.9940418736014817
56.749999523999996	0.9982913396219842	0.9947486039745249
56.850003006	1.0014607057873965	0.9943558822393896
56.94999933	0.9950229287051483	0.9968450651977951
57.049999236000005	1.000342673243546	0.9957084918092284
57.150002717999996	0.9976551523376725	0.9958959394689207
57.249999048	0.9948633883342665	0.9962055159125099
57.350002530000005	0.9997603938614678	0.9969812959740882
57.450002430000005	0.9937147327026307	0.9941454844778187
57.54999876	0.9961987767762698	0.9948876365426376
57.650002242	0.9978580242391303	0.9986634932360975
57.749998572	1.0006785919441812	0.9961629207814169
57.850002048	0.9957743387454375	1.0005467199875506
57.950001954	0.9923235293273049	0.9934503314204193
58.049998284	0.9933059968651481	0.9947958849374757
58.150001765999995	0.9974210590460538	0.9911153990888198
58.250001665999996	0.9950943628214203	1.0000368272086575
58.350001572	0.997928824565116	0.9932597280343377
58.450001478	0.997901204102838	0.9964068473505416
58.549997808	0.9937102023184603	0.9932253986626461
58.650001290000006	0.9954779755340635	0.9934036342544063
58.750001190000006	0.9981945501885839	0.9927624772951891
58.850001096	1.00150920393944	0.9921980732831015
58.950001002	0.9973994877083108	0.9913975212137774
59.050000908	0.9944526495632	0.9917614800542186
59.150000808	0.994243593412424	0.9918011433393237
59.250000714	0.9998384533643311	0.9947336739851224
59.35000062	0.9980147691678868	0.9966207718550306
59.450000526	0.996109946911277	0.9915418243661241
59.550000432	0.9947121463288249	0.9930133294386505
59.650000332	0.9979117764876837	0.9920293107075945
59.750000238	0.9927499530519595	0.9903493983999762
59.85000372	0.9946035694328946	0.9955891139207903
59.95000005	0.9926367793232265	0.9898234806788156
60.04999638	0.9936756467848874	1.000497190592206
60.15000342	0.9946352399623405	0.9869661460137484
60.25000331999999	0.9937133927902471	0.9899275489787177
60.350003220000005	0.994703480358444	0.9796895510803344
60.45000312	0.9899788191215072	0.968290520006103
60.54999588	0.9881011787559842	0.9645551422476926
60.650002980000004	0.9830148169552585	0.9626181280404623
60.75000288	0.9806696570389192	0.9617559808409591
60.850002780000004	0.9813194416602209	0.9648622245324333
60.95000268	0.983740155781978	0.9694164562605317
61.050002580000005	0.9865315159206708	0.9696632841154263
61.15000248	0.9901030387039106	0.9690621994759906
61.250002380000005	0.9907082363283384	0.9730885626811139
61.35000228	0.9891621204277157	0.9708089814691704
61.45000217999999	0.9867798796435756	0.97128318155997
61.55000208	0.9866266358171022	0.9704410961929418
61.65000198	0.985043070965559	0.9723430851935372
61.75000188	0.9775442009369996	0.9627641718468344
61.850001840000004	0.9801338737877838	0.9595528035044897
61.95000174	0.9767339973549459	0.9622319248601846
62.050001640000005	0.9745856246872231	0.9621431392546559
62.15000154	0.9720521407539816	0.9669993806154161
62.250001440000005	0.9723349741727789	0.9606884740968589
62.35000134	0.96925249887662	0.9612075022712353
62.450001240000006	0.9663616782765488	0.9603727695417635
62.55000114	0.9694826398426596	0.9588748652853987
62.65000103999999	0.9670984846196663	0.9634922099820414
62.75000094	0.9605886178348366	0.963943510672581
62.85000083999999	0.9638754911115486	0.9611645121760574
62.95000074	0.9590404189562659	0.9600806807785518
63.05000063999999	0.9553667503013142	0.9623288414100254
63.1500006	0.9520021951426431	0.9654058966744435
63.250000500000006	0.9550930146563462	0.9588164894705319
63.3500004	0.9512243753582706	0.9610045961560894
63.450000300000006	0.9513691743829846	0.9623620353140581
63.5500002	0.9513951673055553	0.9610019228476153
63.65000010000001	0.9452912141927675	0.9620667882962174
63.75	0.9445187759969914	0.9637184270826014
63.84999989999999	0.9412941354068778	0.9614471035247815
63.9499998	0.9379008079841716	0.9648325391289311
64.0499997	0.9423816377302131	0.9639551574287951
64.1499996	0.939489552497593	0.9580307075922686
64.2499995	0.9327322642224485	0.9615167067799261
64.3499994	0.9355443167930294	0.9637276373647925
64.4500065	0.929294831694961	0.9699023495941067
64.5500064	0.9308608070550326	0.9645854628234692
64.64999916000001	0.9304050374889625	0.9654266596684044
64.74999906	0.9257485316737429	0.9597816612054321
64.84999896000001	0.9216270065955622	0.9609317008732524
64.950006	0.9201015397660873	0.961625677776552
65.0500059	0.9195589467227409	0.9593956609373001
65.14999866	0.9187031583889684	0.9589729658592895
65.24999856	0.9170210326153546	0.9595528443456818
65.34999846000001	0.9108451347196483	0.9611441774015214
65.45000556000001	0.9100655919099788	0.9616963672505783
65.55000546	0.9049987878462412	0.9565196362641145
65.64999816	0.9080482727328021	0.9567076821094244
65.74999812	0.9036949094247609	0.9603539455153153
65.84999802	0.9013452760454278	0.958940717663976
65.95000506000001	0.8986677375284396	0.958358677767944
66.05000496	0.8997616306713905	0.9571190840216124
66.15000486000001	0.8961992462682523	0.9583579703865004
66.24999761999999	0.8873080814767276	0.9562896067847874
66.34999752	0.8932957820423083	0.9613548082060293
66.45000456	0.8856089689886343	0.958252321716881
66.55000446	0.8886538835327006	0.9609024337804009
66.65000436	0.883031179894306	0.9536065913741077
66.74999712	0.880438091191682	0.9563611144992793
66.84999702	0.8775667627794439	0.9594471776160893
66.95000412	0.8739244153278233	0.957960589417359
67.05000401999999	0.8719498355100828	0.9569053386510192
67.15000392	0.8683990203556173	0.9562395489688001
67.24999668000001	0.8671662468170002	0.9556331987237389
67.34999658	0.8687327580056725	0.9621134404441968
67.45000362	0.8615092475650389	0.9636737518034159
67.55000352	0.8583092955985396	0.9563113640417175
67.65000342	0.8593003886779739	0.9582974781854262
67.75000331999999	0.8579028357256216	0.9608381269669596
67.84999608	0.8534720917695661	0.9574327034190134
67.95000311999999	0.849831633792793	0.9579549613877893
68.05000308	0.8478226694788806	0.9522420687475684
68.15000298	0.8492809795705335	0.9581552216617721
68.25000288	0.8400134944520475	0.9560594167071094
68.34999564	0.8430445850311566	0.954821647408341
68.45000268	0.8407566450741851	0.956969037749796
68.55000258000001	0.8373606864068606	0.9545261166259401
68.65000248	0.838467620082528	0.9585298843289666
68.75000238000001	0.8345975476178173	0.9564859388240124
68.84999513999999	0.8283041836765063	0.9561489423772175
68.95000218	0.8266430472723822	0.9547151086800096
69.05000208	0.8273280897606187	0.9547428760617499
69.15000198	0.8211134743071872	0.9573631856862587
69.25000188	0.8219872998162709	0.9555522185348856
69.35000184	0.8205138733988889	0.9519759769174265
69.45000173999999	0.8175866663286193	0.9538943344530436
69.55000164	0.8177719417248303	0.9531362487155527
69.65000153999999	0.8141684872958618	0.9516568265762476
69.75000144	0.8097691924338107	0.9514321895403822
69.85000134	0.8051884169349662	0.9527878115145235
69.95000124	0.8053280282108518	0.958588733795763
70.05000114	0.8031233071992819	0.9521122232415461
70.15000103999999	0.8000965654431779	0.95168334232919
70.25000094	0.7991404293865948	0.9564261143580771
70.35000083999999	0.7964376737908876	0.9534243604169873
70.45000794	0.7957017309921484	0.9548442984055227
70.55000064	0.7952623768065884	0.9487855961646995
70.6500006	0.7924107216918018	0.9533650994606774
70.7500005	0.7893764223108054	0.9536934292364037
70.8500004	0.7890083482442526	0.9597062076450542
70.95000744	0.7883876419620727	0.9559420667444477
71.0500002	0.7846186242133776	0.9456015290389178
71.1500001	0.7825058835549843	0.948025706468962
71.25	0.7779391257345294	0.9504960399650294
71.3499999	0.778131887837814	0.9537899413137647
71.45000694000001	0.7753917312046349	0.9476861128590309
71.5499997	0.7759389073078178	0.9477683610483841
71.6499996	0.773435751402788	0.9524921759301835
71.7499995	0.7695480132396398	0.9520533027242122
71.8499994	0.7671682471263367	0.9493496616433797
71.9500065	0.7676832593510444	0.9495187030214819
72.0500064	0.7641944301687342	0.9506496280173304
72.14999916000001	0.7628097311762995	0.9458130189836412
72.24999906	0.7652449744873165	0.9492617888459222
72.34999896000001	0.7567946042233293	0.9499430153055802
72.450006	0.7573291869535934	0.9495828440302923
72.5500059	0.7539577353274828	0.9509693179409607
72.64999866	0.75137109998889	0.9476688417909224
72.74999856	0.7520719369182406	0.9509041338605612
72.84999846000001	0.7533880388933225	0.9472001014894001
72.95000556000001	0.749094423044935	0.9507170662208595
73.05000546	0.7453655056848492	0.946231381890238
73.14999816	0.7435109343807316	0.9449746424936736
73.24999812	0.7471810774793074	0.9462867567708478
73.34999802	0.7379637307070367	0.9462793103381846
73.45000506000001	0.7386752512961858	0.9468628092916949
73.55000496	0.7354361909547887	0.9478747093675991
73.65000486000001	0.7352041623879008	0.9452672891573335
73.74999761999999	0.7354956812301472	0.9471003129131574
73.84999752	0.7333852763293763	0.9451581912678759
73.95000456	0.7262383326335629	0.950068364742746
74.05000446	0.7278113118067132	0.9410772692930922
74.15000436	0.725104303736052	0.9454724584941226
74.24999712	0.7205970754280061	0.9482410894448267
74.34999702	0.7232344997896529	0.9441748523070516
74.45000412	0.7194833795607546	0.9446056080516209
74.55000401999999	0.7197250414034566	0.9450088781707322
74.65000392	0.713602853482676	0.9429365862070705
74.74999668000001	0.7147351921771644	0.9435705202828792
74.84999658	0.7117542407313842	0.9425352626591796
74.95000362	0.7110779267559346	0.9456655204430967
75.05000352	0.7136553982708828	0.9457283379250613
75.15000342	0.7123244811450512	0.9437689644945073
75.25000331999999	0.7106722178364467	0.944638077881562
75.34999608	0.7056390409600616	0.942783709231005
75.45000311999999	0.7015801816270283	0.9392659820101166
75.55000308	0.7018206456129178	0.9413865133068701
75.65000298	0.697929762489014	0.9400567276363665
75.75000288	0.6980810292348872	0.943040477660095
75.84999564	0.69870457346647	0.9432678323705482
75.95000268	0.6919803865814617	0.9439165335850982
76.05000258000001	0.6931173435067618	0.9414695293343748
76.15000248	0.696175072321898	0.9446119218562542
76.25000238000001	0.691300714270393	0.9420363150225289
76.34999513999999	0.6881933004095852	0.943656684029405
76.45000218	0.6887068919188252	0.9385486063744817
76.55000208	0.6856956372168187	0.9377363820775249
76.65000198	0.6863659140045524	0.9410655127630537
76.75000188	0.6852548339506627	0.9433910236209954
76.85000184	0.6844345929730244	0.9417961694752557
76.95000173999999	0.6811199249257811	0.9409506870940264
77.05000164	0.6754511182202408	0.9346892787337007
77.15000153999999	0.6746117491713828	0.9393877543366852
77.25000144	0.6748268176243046	0.9380629654148706
77.35000134	0.6714335012126789	0.937604378343886
77.45000124	0.6726102871905183	0.9413560346445028
77.55000114	0.6715679939601666	0.9393327321074616
77.65000103999999	0.665282957074386	0.9407799465618633
77.75000094	0.6692490562970402	0.945246029796606
77.85000083999999	0.6660948313312093	0.9386430095371577
77.95000794	0.6672739660705972	0.9397016382769467
78.05000064	0.6624513548350253	0.9387050380148504
78.1500006	0.657556659144632	0.9394102478341142
78.2500005	0.6588736316211197	0.9431626314571688
78.3500004	0.6574642383796316	0.9373511066713488
78.45000744	0.656034991000801	0.9373530603172616
78.5500002	0.653702294216466	0.9407917415118024
78.6500001	0.651139536793555	0.9366787445819892
78.75	0.6509624472844203	0.9352080284612994
78.8499999	0.6508196813970374	0.9379970668163472
78.95000694000001	0.649732084125039	0.9380033640167792
79.0499997	0.6478458014953677	0.9449465931695195
79.1499996	0.6470934798087836	0.9402504356967976
79.2499995	0.6452469956114849	0.9342890702625493
79.3499994	0.6440436549355001	0.9352699581560349
79.4500065	0.6416479229680621	0.9393346351711567
79.5500064	0.6421243224727184	0.9404527375207249
79.64999916000001	0.6381562648612844	0.935410628526336
79.74999906	0.6388349635406363	0.9397202429760143
79.84999896000001	0.6387346492743996	0.9330198162884263
79.950006	0.6339191867570859	0.9373396215375568
80.0500059	0.6328668672032375	0.9339663885171193
80.14999866	0.6324417597142611	0.9388568472239366
80.24999856	0.629676900543611	0.9369913236481778
80.34999846000001	0.631810360225216	0.9336048160214437
80.45000556000001	0.6300853434538333	0.9327447326584563
80.55000546	0.6269786188874427	0.9361606206720424
80.64999816	0.6262992596165026	0.9397528146185583
80.74999812	0.6242183418398731	0.9335372503188202
80.84999802	0.6215682297431588	0.9343534665417658
80.95000506000001	0.6210463963508943	0.9345076874800072
81.05000496	0.6197193146724362	0.9329667501129539
81.15000486000001	0.6192814020944648	0.9356850439658201
81.24999761999999	0.615459926579717	0.9340391154346558
81.34999752	0.6151413986591041	0.9354375228870474
81.45000456	0.6124591800322601	0.9381606912937334
81.55000446	0.6144928988151548	0.9361132858391401
81.65000436	0.6141384497229813	0.9343158604122781
81.74999712	0.6111987583619336	0.9397225699723246
81.84999702	0.6087896583605051	0.934689486741897
81.95000412	0.6074270572762567	0.9339098087026819
82.05000401999999	0.6069396658298721	0.9353914925404587
82.15000392	0.6016960502309199	0.9322324449271022
82.24999668000001	0.6011242578076493	0.9337820059627532
82.34999658	0.6042350843980417	0.9329599338091037
82.45000362	0.5979875105906952	0.9255231397115934
82.55000352	0.5999536501447734	0.9283876886317178
82.65000342	0.599825580666453	0.931173915372166
82.75000331999999	0.5980894733393677	0.9348641292559424
82.84999608	0.5989437590049778	0.9324654844282945
82.95000311999999	0.5940030163374032	0.9266271652190902
83.05000308	0.5941016320097029	0.9325684308729872
83.15000298	0.5926170691151154	0.9297603116412944
83.25000288	0.5900936658440089	0.9263571528695144
83.34999564	0.5922783021716859	0.9286113019697777
83.45000268	0.5920242459822583	0.9342771410924988
83.55000258000001	0.585610547417985	0.9273866867532489
83.65000248	0.586379594884937	0.931163594235211
83.75000238000001	0.5854746844500305	0.9286035159926292
83.84999513999999	0.5791720703258421	0.9271630335857108
83.95000218	0.5812057505204065	0.93111047636966
84.05000208	0.5829134031235763	0.9270394167960295
84.15000198	0.5787060698574192	0.9279954451726168
84.25000188	0.5775199483732827	0.9303494424499665
84.35000184	0.5768595359840551	0.9287873600997686
84.45000173999999	0.5735546075992494	0.9250962541763875
84.55000164	0.5759508387598394	0.9303710509202426
84.65000153999999	0.5736506409983363	0.931647491587461
84.75000144	0.5716145240818443	0.9299607074943433
84.85000134	0.5714037610467898	0.9308894695999581
84.95000124	0.568595154623165	0.9322127267297223
85.05000114	0.568933618374255	0.9293627476502019
85.15000103999999	0.5659613569416532	0.9275813330340607
85.25000094	0.5677347123658966	0.9269186166938616
85.35000083999999	0.5641976404781311	0.9317851010453727
85.45000794	0.5641459304641069	0.9263767053578894
85.55000064	0.5643225719940486	0.9251202448055348
85.6500006	0.5602684604797553	0.9266100886846159
85.7500005	0.5620674616643181	0.9250028195209045
85.8500004	0.5608475824427771	0.9286943078609955
85.95000744	0.5595035430220077	0.9287982734999289
86.0500002	0.558165992865814	0.9266923223641972
86.1500001	0.5567753679077376	0.9224380358360399
86.25	0.5553897296153443	0.9297205522020268
86.3499999	0.5557928242773841	0.9273511292742338
86.45000694000001	0.554438776315277	0.9279078521177707
86.5499997	0.5542934466364026	0.9238137236770196
86.6499996	0.553058180423157	0.921741235321513
86.7499995	0.5480132656386031	0.9246639033889427
86.8499994	0.547653593463367	0.9319346102806715
86.9500065	0.5470906751882164	0.9235920346879944
87.0500064	0.5460487878200325	0.9223448671488325
87.14999916000001	0.5450209894324701	0.9252687511397092
87.24999906	0.5423778790115906	0.9266202471619925
87.34999896000001	0.5443548193985239	0.922918460522919
87.450006	0.5418300549076863	0.9267070537461345
87.5500059	0.5408183801916386	0.9213502629486944
87.64999866	0.542995329027988	0.9295582802868051
87.74999856	0.5385496943829869	0.9251543171206674
87.84999846000001	0.5386322686723294	0.931643636941908
87.95000556000001	0.5370831561531245	0.9285021951163611
88.05000546	0.5359741279765476	0.9301264814847959
88.14999816	0.5334963721024432	0.9271107994153472
88.24999812	0.532432909973377	0.9265886884665339
88.34999802	0.5311664418455969	0.9259391894023139
88.45000506000001	0.5277748796342338	0.923519204314721
88.55000496	0.5287682187720676	0.9199034210090448
88.65000486000001	0.5296690973386207	0.9255110910340587
88.74999761999999	0.5279537390002806	0.9210963765613038
88.84999752	0.5280678579318911	0.9206606494818814
88.95000456	0.5265651244501276	0.9245826054387072
89.05000446	0.5227186627129934	0.9214244784780493
89.15000436	0.5216464439457097	0.9218062965201091
89.24999712	0.5222471786568598	0.9326797485249615
89.34999702	0.5224857388214043	0.9278553198509156
89.45000412	0.5180239075595198	0.9249164118706888
89.55000401999999	0.5219976289303886	0.9216417451947657
89.65000392	0.519555403611661	0.9214617572771936
89.74999668000001	0.5165972517108087	0.9230743273952111
89.84999658	0.5181917965009334	0.9211356852268237
89.95000362	0.5135358872013067	0.921298938090028
90.05000352	0.5148879080198977	0.9192285354736466
90.15000342	0.5108996387770591	0.9188919824095695
90.25000331999999	0.5132442647505099	0.9162327450687311
90.34999608	0.5110860615092206	0.9220305404669578
90.45000311999999	0.5111011727362785	0.9235141392657761
90.55000308	0.5088803742238378	0.9254456340558219
90.65000298	0.5059506561022434	0.9221843210938938
90.75000288	0.5072223350055349	0.9192476139274629
90.84999564	0.5066269393788224	0.9224710862391478
90.95000268	0.509299311246137	0.917978605578149
91.05000258000001	0.5041019527404539	0.9209690048307125
91.15000248	0.5066499735315353	0.9178306911881696
91.25000238000001	0.5023975048446621	0.9185033780392812
91.34999513999999	0.5016708445742822	0.9168438624513103
91.45000218	0.502627177516076	0.9182003566776831
91.55000208	0.5006327379819105	0.9165458475402656
91.65000198	0.49796022528828504	0.9203548901325078
91.75000188	0.4977448954513079	0.9213368046612933
91.85000184	0.4942282304740413	0.918656402079891
91.95000173999999	0.49866524462066125	0.9174674428452008
92.05000164	0.49610860227089043	0.9160105506499571
92.15000153999999	0.4965846823544869	0.9182662032694311
92.25000144	0.49269340081820806	0.9194541227943528
92.35000134	0.4917939864336212	0.9210401485073513
92.45000124	0.49111291324700285	0.9234330218727718
92.55000114	0.4912322745133131	0.9180688669664224
92.65000103999999	0.49020962754332814	0.923259288465433
92.75000094	0.48880959771416893	0.9181821022293457
92.85000083999999	0.4884603790187585	0.9217489616823195
92.95000794	0.4907400941345785	0.9158829900048686
93.05000064	0.48464031802018465	0.9174852610477432
93.1500006	0.48641071120509766	0.9160937047280439
93.2500005	0.4846653239383896	0.918927590469207
93.3500004	0.4829291835694007	0.9179121543362269
93.45000744	0.48208680141678656	0.9174804050264869
93.5500002	0.4838460506427342	0.9171566086314007
93.6500001	0.48112948435786107	0.9146612910956847
93.75	0.4792367016230861	0.918031057364329
93.8499999	0.4779258063527703	0.9188953062332756
93.95000694000001	0.4803390555267219	0.9185674946699686
94.0499997	0.4764586929224836	0.9188359501976612
94.1499996	0.4754920933556575	0.9155656814341961
94.2499995	0.47543018965280365	0.9159743998911928
94.3499994	0.474711344696148	0.9142468791306778
94.4500065	0.4757037033774743	0.918827744750241
94.5500064	0.47541017046964756	0.9174266738415788
94.64999916000001	0.47316617799172755	0.9158688062936277
94.74999906	0.47229943959502035	0.9179493121920302
94.84999896000001	0.4713097466678602	0.9144939414526255
94.950006	0.4715638602846619	0.9152191927337497
95.0500059	0.470757253507126	0.9155539944828641
95.14999866	0.46919934379016204	0.9176614164546669
95.24999856	0.46715576839670003	0.9126407307088807
95.34999846000001	0.46581773318315906	0.9131196204186303
95.45000556000001	0.4641109417737334	0.9171412659090712
95.55000546	0.46404734756267213	0.9208882988824837
95.64999816	0.46239405272305056	0.916578404889662
95.74999812	0.46265495813767243	0.9120458695029589
95.84999802	0.4610863378518073	0.9140295827566208
95.95000506000001	0.4597941698249947	0.9154986920316738
96.05000496	0.45990156860857256	0.9173090379095116
96.15000486000001	0.4626333946939159	0.9136827417840582
96.24999761999999	0.46310705337691443	0.9138346919739709
96.34999752	0.456984090109174	0.9155499667539052
96.45000456	0.45656592470661467	0.9170604363305667
96.55000446	0.45522992482078445	0.9087479939795355
96.65000436	0.45522238125971065	0.9206732274865611
96.74999712	0.4526145132106669	0.914370981680058
96.84999702	0.4552025040015966	0.9122878640587313
96.95000412	0.45300485055113554	0.9171361406466884
97.05000401999999	0.4506193333122632	0.9127948992379517
97.15000392	0.4501282208625516	0.9141867995023375
97.24999668000001	0.4515400098949404	0.9145901724954436
97.34999658	0.4529150025164959	0.9177305946943122
97.45000362	0.44904218241390986	0.9101869066138318
97.55000352	0.44870851139609735	0.9133544557954859
97.65000342	0.44867554448119257	0.9163648240926104
97.75000331999999	0.4462212413628482	0.9134387938822274
97.84999608	0.4440024128945765	0.9101892252636676
97.95000311999999	0.4454275721360493	0.9093592214798861
98.05000308	0.44497838804277084	0.9139892683773883
98.15000298	0.444049221185214	0.9146658097287003
98.25000288	0.44137882409247226	0.913836635953338
98.34999564	0.4414295449456278	0.9106080184967892
98.45000268	0.44302047669206	0.9133947544267264
98.55000258000001	0.4408079793868815	0.9138358944305257
98.65000248	0.44074101556186157	0.9089695834296778
98.75000238000001	0.44152535774605856	0.9086305628299418
98.84999513999999	0.4371126178442412	0.9084898514875821
98.95000218	0.43514718880395026	0.9112910437517109
99.05000208	0.43861448684281107	0.9097982348333943
99.15000198	0.43546419379955337	0.916564052873791
99.25000188	0.43654055049321033	0.9130696500788377
99.35000184	0.4357060591304922	0.9083450335004256
99.45000173999999	0.4326128709938364	0.9101718655190277
99.55000164	0.43166301460352274	0.9111870638772303
99.65000153999999	0.42952298857936544	0.9109782956589173
99.75000144	0.43335251481724485	0.9066196654703443
99.85000134	0.42793296513938484	0.9100680061868194
99.95000124	0.4298780922833463	0.9082595809107351
100.05000114	0.42975488979302684	0.9108506315329121
100.15000103999999	0.4284089645399634	0.9108860260169661
100.25000094	0.4264417929011963	0.9088477309437951
100.35000083999999	0.426795153168609	0.908474568714137
100.45000794	0.425120339929272	0.9107654041032766
100.55000064	0.4264477545790031	0.9094702590043919
100.6500006	0.4239751970439871	0.9101880300810604
100.7500005	0.42370335208936366	0.9077418685011089
100.8500004	0.42494907974469304	0.9107642384798261
100.95000744	0.4234614715855049	0.9106904051504623
101.0500002	0.4221596444067002	0.9078306610297567
101.1500001	0.42367273783534865	0.9093667498147346
101.25	0.41900110969175053	0.912062058890454
101.3499999	0.41885564782151713	0.9034910240951542
101.45000694000001	0.42014508425018504	0.9065551059731604
101.5499997	0.41781150940756895	0.9096859471890536
101.6499996	0.41658145607160274	0.9060458061008969
101.7499995	0.41736065473344053	0.9092861434714651
101.8499994	0.41670120043172737	0.9070257068344455
101.9500065	0.4142424221950496	0.9039191751784185
102.0500064	0.41570018423289534	0.9069652145753243
102.14999916000001	0.41394984098856447	0.911951190648811
102.24999906	0.4156586946892358	0.906424855862609
102.34999896000001	0.41204207462647346	0.9085849430514616
102.450006	0.41224059289395093	0.9073568540802773
102.5500059	0.4122837986489942	0.9048015644592765
102.64999866	0.41369440606462216	0.9077464024229704
102.74999856	0.4113996375044877	0.9056459207580921
102.84999846000001	0.40869869037777784	0.9148083951393394
102.95000556000001	0.4102891783539371	0.9090628373248256
103.05000546	0.4107591850923633	0.9096905524235602
103.14999816	0.40690493196434	0.9090248396665311
103.24999812	0.4072990900648756	0.904078933164132
103.34999802	0.4076263708412023	0.9052497490491279
103.45000506000001	0.4069513253181403	0.9041005288170187
103.55000496	0.403653707383883	0.9078566492160394
103.65000486000001	0.40659676682314944	0.9066065547839365
103.74999761999999	0.4067177577886863	0.9025221265983956
103.84999752	0.40114936242432436	0.9068393084749863
103.95000456	0.40221829057584735	0.9056062763490781
104.05000446	0.4007935468637607	0.904980252963747
104.15000436	0.39964180382318654	0.9028479985547405
104.24999712	0.40115262547677893	0.9037787335265491
104.34999702	0.40182143373639306	0.9056593497894138
104.45000412	0.3997319927166331	0.906792906449842
104.55000401999999	0.39998308803018373	0.9053408112579012
104.65000392	0.39882868147494843	0.9042783151368355
104.74999668000001	0.39846998791846305	0.9069286245628185
104.84999658	0.39636460498935033	0.9054214440169299
104.95000362	0.3984333849548964	0.9052251818453078
105.05000352	0.39648497821893874	0.9068049113716756
105.15000342	0.39630358957822004	0.9083563510162573
105.25000331999999	0.3969275419165412	0.9084829339258054
105.34999608	0.39223710602059575	0.9054899115222352
105.45000311999999	0.392712688604192	0.9029627294600983
105.55000308	0.3933499813123959	0.9043763055806876
105.65000298	0.39005317416643753	0.9041251339746026
105.75000288	0.39475253958573236	0.9037416186523153
105.84999564	0.3904055580950841	0.9038594422403433
105.95000268	0.3897118490117324	0.9068733322143077
106.05000258000001	0.3883769529978061	0.9032330380362416
106.15000248	0.387139945172948	0.9031139864445908
106.25000238000001	0.3880543430979198	0.903860900880103
106.34999513999999	0.388365285837787	0.9027811795629247
106.45000218	0.3868062116514552	0.9038127679274851
106.55000208	0.38717793538577555	0.9046254986972059
106.65000198	0.3880932542127586	0.903989924577221
106.75000188	0.3837193482864421	0.9019033090954259
106.85000184	0.38387769592335674	0.9040603395095762
106.95000173999999	0.38356704330963337	0.8993350170899811
107.05000164	0.3839570282298303	0.9003301417398282
107.15000153999999	0.3834147289444994	0.902125930905867
107.25000144	0.38184945964255884	0.9028945942846635
107.35000134	0.38055991005936685	0.8998182749528468
107.45000124	0.3795902520207597	0.9032286623061498
107.55000114	0.3791307317266484	0.9001903061399118
107.65000103999999	0.3836716592533412	0.9044776098721273
107.75000094	0.3776307885460635	0.9023653796992775
107.85000083999999	0.37787564661971224	0.904722054254267
107.95000794	0.3768367199585129	0.9049750629911335
108.05000064	0.37849342485222603	0.9009106619250217
108.1500006	0.3765431436001705	0.9038488927302648
108.2500005	0.3783806046600411	0.9027894068756921
108.3500004	0.37537320533140645	0.8981695877282946
108.45000744	0.3762866903437001	0.9026322860446429
108.5500002	0.37565757695455787	0.902365138630275
108.6500001	0.3733903516837669	0.8982334872037266
108.75	0.37671784477385856	0.899365905893926
108.8499999	0.37361484476992396	0.9008350654077399
108.95000694000001	0.37115607227117847	0.8999480380063328
109.0499997	0.37143832771666485	0.8972933913538045
109.1499996	0.3692944701965721	0.8989412165827413
109.2499995	0.3699473862942279	0.8961565083577484
109.3499994	0.37160597799940565	0.9003833752963528
109.4500065	0.3714332863701575	0.9032790732010811
109.5500064	0.3681614628821885	0.9020540504320541
109.64999916000001	0.3676407768230045	0.9015271697733059
109.74999906	0.36695382075304567	0.9060703699251164
109.84999896000001	0.3653959708077276	0.9026467937701197
109.950006	0.3682112648194054	0.9017200939797222
110.0500059	0.36636007915849084	0.8976901907012435
110.14999866	0.36486867817279195	0.897770595219986
110.24999856	0.36683862556956176	0.9030292366635705
110.34999846000001	0.36615107233199845	0.9006223091307065
110.45000556000001	0.3637975011245176	0.8994677865480751
110.55000546	0.3656564736936269	0.9018454949368911
110.64999816	0.3668153079622826	0.8962533548770714
110.74999812	0.36322120187383966	0.9013591975675816
110.84999802	0.3609820734757989	0.9018911989671405
110.95000506000001	0.3614875025395868	0.8951558518892178
111.05000496	0.3616513725186257	0.9013643772594012
111.15000486000001	0.3616163174489972	0.8952987113055455
111.24999761999999	0.36241833568151544	0.8969077553810215
111.34999752	0.3601014087418584	0.8964696020836583
111.45000456	0.3580936272564126	0.8994238028927922
111.55000446	0.358554195705658	0.8959246438341486
111.65000436	0.3565769764910658	0.8982209026194131
111.74999712	0.3570188580518103	0.9006104756459107
111.84999702	0.3582055154422607	0.8982357789875821
111.95000412	0.3553684755485232	0.8984193330503382
112.05000401999999	0.3561460819350806	0.8996860869985808
112.15000392	0.35721184642136156	0.9007448512129018
112.24999668000001	0.3550690566840377	0.8953435604114497
112.34999658	0.3546804465747859	0.8945317601137148
112.45000362	0.35306678552990006	0.8968377531065784
112.55000352	0.35376727187361906	0.8987728129431666
112.65000342	0.3543936881821537	0.8946266731047224
112.75000331999999	0.3509088469867306	0.9001372068717587
112.84999608	0.3516055898207017	0.9036612719093847
112.95000311999999	0.3502761842816222	0.8943615850543618
113.05000308	0.3517297477760995	0.8944290896235639
113.15000298	0.34865049044170604	0.8988351777451794
113.25000288	0.35025534671968334	0.9035056728449828
113.34999564	0.3494246978744812	0.8962700679977096
113.45000268	0.34960616662051747	0.8976933039142451
113.55000258000001	0.3505779471496087	0.8943539897557691
113.65000248	0.34848444165922826	0.8982503631198657
113.75000238000001	0.3482045811596251	0.8968704913006018
113.84999513999999	0.3501427873409073	0.8992694477783966
113.95000218	0.3453619265465353	0.8974865283385727
114.05000208	0.3449502307475136	0.8993306326614667
114.15000198	0.3438507435215091	0.8951980517708091
114.25000188	0.34453593338129584	0.8944402580891908
114.35000184	0.34456063000556236	0.8991767524966671
114.45000173999999	0.3446775252585655	0.8941553344884899
114.55000164	0.3430187758133037	0.8953722147301919
114.65000153999999	0.3432140700896335	0.8961972110692827
114.75000144	0.3439025439031867	0.8928187192680838
114.85000134	0.34263099491741583	0.8982280530396168
114.95000124	0.34239313172800195	0.8974123585875441
115.05000114	0.34047439509680544	0.8920244580875442
115.15000103999999	0.34009709049994435	0.8981926717039529
115.25000094	0.3421768216437861	0.8980193523934421
115.35000083999999	0.3401937861679889	0.8962036375769373
115.45000794	0.3418387167141012	0.8940363166734088
115.55000064	0.3396434214896769	0.8955675719952004
115.6500006	0.3391271657175315	0.898392662385383
115.7500005	0.3367816707618651	0.8967809653841844
115.8500004	0.33770239843161853	0.8940383979762921
115.95000744	0.33624292748551216	0.8967315010480057
116.0500002	0.3361827927592819	0.8942576527858584
116.1500001	0.3372391839015137	0.8935089704511191
116.25	0.33503048290962906	0.898175828570407
116.3499999	0.33777789674136516	0.8918324189507696
116.45000694000001	0.3356942550103108	0.8949911219921288
116.5499997	0.3340431881775923	0.8980708296173819
116.6499996	0.3334675974607489	0.8957602262412045
116.7499995	0.33259647535095704	0.8908637462176744
116.8499994	0.3343858709658109	0.8929178792977553
116.9500065	0.3337107405266219	0.8967377937779334
117.0500064	0.3336939296790402	0.8920249951523922
117.14999916000001	0.33200016943865784	0.8921053397990266
117.24999906	0.3321430400625353	0.8902466245590088
117.34999896000001	0.33300000559674187	0.8945676077267893
117.450006	0.33095973262102246	0.8967872331414646
117.5500059	0.32954837848372465	0.8937875205895516
117.64999866	0.3297333868105881	0.8922838963355705
117.74999856	0.3290254474868823	0.8918185063699116
117.84999846000001	0.3286205548736239	0.8903021562045593
117.95000556000001	0.32715467703415607	0.8910882847830682
118.05000546	0.3285347766313872	0.8984858074891777
118.14999816	0.3274353214046721	0.8950273630510646
118.24999812	0.3284417966356351	0.8956545347673726
118.34999802	0.3280911692668042	0.8929798487880006
118.45000506000001	0.32719061811589784	0.8912561811986932
118.55000496	0.3264593658893536	0.8918285776906459
118.65000486000001	0.3251744470310536	0.8965642117433762
118.74999761999999	0.3260062963790248	0.8948126295718525
118.84999752	0.3239363912030242	0.8886294686266214
118.95000456	0.32501773481280466	0.8922634031280757
119.05000446	0.3249099629631098	0.8938821747642719
119.15000436	0.324402507448557	0.8931059185383479
119.24999712	0.3221694979165244	0.8924499038463004
119.34999702	0.3235307424413772	0.8931337514692621
119.45000412	0.32299737304891013	0.8919930748161672
119.55000401999999	0.32276875160122737	0.8926174926256024
119.65000392	0.32051277583453025	0.8954931696677818
119.74999668000001	0.3195069585375487	0.8930073457437473
119.84999658	0.32063139903191423	0.8979596725581661
119.95000362	0.3193411902579243	0.8905860725572937
120.04999638	0.32000658729770254	0.8924882641374103
120.15000342000002	0.32000535401520863	0.8910871517171248
120.24999617999998	0.3193444979656706	0.8904250549276417
120.35000322	0.320299684864927	0.8964400508751598
120.45001031999999	0.3187065872693508	0.8927212424662306
120.55000308	0.3171487176910791	0.8896922517365856
120.64999578	0.3175359695959882	0.8945156320532934
120.75000288000001	0.3157601393608014	0.8916822747000904
120.84999564000002	0.31528708752871115	0.8907140995404479
120.95000268	0.3157634578645699	0.8947561063100653
121.05000972	0.31486939185472146	0.8938223656954336
121.15000248000001	0.3154947132692261	0.8927496098138304
121.24999523999999	0.31734036969221974	0.8900622036846163
121.35000228	0.31353015581978716	0.893224359463693
121.45000932	0.3133883454424908	0.8935743485433297
121.55000207999998	0.31340548791309236	0.893606768807434
121.64999483999999	0.3121844201786797	0.8896155594745822
121.75000188	0.3117045093485972	0.8935146818184413
121.84999464	0.3117386636827984	0.8861019676598184
121.95000173999999	0.31114406994053306	0.8920375568788751
122.05000878000001	0.3116437326187093	0.8927229382011518
122.15000154	0.311761591530278	0.8900300250717645
122.24999429999998	0.3106209120062754	0.8886907172165883
122.35000134	0.3105227400347535	0.894107460348493
122.45000838000001	0.30997922305752196	0.8926767477120435
122.55000114	0.30970141507036636	0.8920927951200056
122.65000818	0.30822179384244647	0.8877788367513068
122.75000094	0.3079026745928742	0.8837587935617144
122.8499937	0.3086477775538529	0.8872833930796071
122.95000074	0.307697715640986	0.8867668671696812
123.05000784	0.30714407547927064	0.8884383095229195
123.15000060000001	0.3085405399682685	0.8880690963284817
123.2499933	0.30996294437257305	0.8884377700712189
123.3500004	0.3065197503352672	0.8885977685354144
123.45000744000001	0.30739683814216856	0.8912449125154076
123.55000020000001	0.3068696922879399	0.8905861413112701
123.65000724	0.30411198829709446	0.8886503351601691
123.75	0.3048760280373321	0.887142866044084
123.84999276	0.3035638078494897	0.8906440625415869
123.94999979999999	0.3051189724582607	0.8886427303906091
124.05000684	0.3049055608583335	0.8900823644591443
124.1499996	0.30392180985047185	0.8891118333465678
124.2500067	0.30478953650426144	0.8870086006628156
124.34999939999999	0.30342286563970955	0.8931194920534224
124.4500065	0.30187394123691536	0.8861058262167879
124.54999926	0.301227674973412	0.8874488886305709
124.6500063	0.3039050901040285	0.8876214099797591
124.74999906	0.3021599974930028	0.8882563278929977
124.84999182	0.3024193537413593	0.8900846715131555
124.94999886	0.3005261883122947	0.8915019001013803
125.0500059	0.3002137429472211	0.8900690707371957
125.14999866	0.29977542116430095	0.8917408500811246
125.25000570000002	0.29971363578308047	0.8897495405834827
125.34999846	0.29883224495114086	0.8895096408863091
125.45000556000001	0.3002050793225092	0.8856938390208552
125.54999826000001	0.3001545513129463	0.8877752647955509
125.65000536	0.2988419772657739	0.890057439983648
125.74999812	0.297722142808521	0.8899824420785208
125.85000516000001	0.2980094625615749	0.888046759929915
125.94999792000002	0.29788115870629484	0.8867416628406599
126.05000496	0.2980119350991366	0.8854016354551816
126.14999772	0.29566249913101306	0.8882791914482159
126.25000476000001	0.29712339581084196	0.8916300888402388
126.34999751999999	0.29573285599089344	0.8853295834153204
126.45000456	0.2960410677258663	0.8881685316840704
126.54999732	0.2937389997034443	0.8885000885322555
126.65000435999998	0.2963371546840859	0.892331230576382
126.74999711999999	0.29321978112742	0.8875953149602319
126.85000422	0.2927494138813578	0.8899004751297337
126.95001126	0.29305252080086225	0.8875115201515835
127.05000401999999	0.29203279215154015	0.8847070356353867
127.14999678	0.29353799591770546	0.8871687824858364
127.25000382000002	0.29186714874274966	0.8919774509483559
127.34999657999998	0.2921447599420444	0.8881187813504702
127.45000362	0.2929957527882145	0.8885551693554109
127.54999638	0.2896926344810688	0.887637226482937
127.65000342000002	0.29103605361011425	0.8894540196271957
127.74999617999998	0.2916677914611068	0.8863047927886155
127.85000322	0.2933905587181047	0.883582405365401
127.95001031999999	0.29044446975579036	0.8851370380588409
128.05000307999998	0.2886216082332699	0.8870842961126262
128.15001012000002	0.28889134855205617	0.8868163127500145
128.25000288	0.28864747827501097	0.8893035256837142
128.35000992	0.288881862634282	0.8881262218729883
128.45000268	0.28966205073418916	0.8858829110105623
128.55000972000002	0.2866259394440341	0.8888068356235691
128.65000248	0.28785708009037175	0.8853743171321433
128.74999523999998	0.2868305541041127	0.8839603145063588
128.85000228	0.2873892812345704	0.8848844927097379
128.94999504	0.2875575753355685	0.8828914427662662
129.05000207999998	0.28621961257571604	0.883301674544069
129.15000918	0.28738467961226205	0.8854696024010594
129.25000188	0.28656220270125693	0.8888750806551874
129.35000897999998	0.28670521061496	0.8853865658542039
129.45000174	0.2855067069113418	0.8874397638663561
129.55000878	0.28379960259956055	0.8847073700692257
129.65001582	0.28513262442221515	0.884315176780612
129.7499943	0.2859768337122705	0.8856904129505833
129.85000134	0.2852116869940125	0.8879597137782067
129.9499941	0.2879838555295689	0.8849648048164499
130.05000114	0.28401825186327806	0.8846159002074074
130.15000818	0.28343404287815355	0.8870712285214041
130.25000094	0.2824714417142374	0.8861806754658387
130.35000803999998	0.2831284719822123	0.8857394764010135
130.45000073999998	0.2836628224802988	0.8841635643133468
130.55000784	0.28243514367158845	0.8835728871550631
130.65001488	0.28115331593720216	0.8887967059574011
130.7499933	0.2810095436236382	0.8833462086303725
130.8500004	0.28175128097860985	0.8851256858168326
130.94999316	0.28065402407894086	0.8836744886700026
131.0500002	0.28099133908050905	0.8857450806979786
131.15000724	0.27948092969645283	0.8844279349676875
131.25	0.28053415924371033	0.8848404650053533
131.35000704	0.2792184810627711	0.883499839385256
131.4499998	0.2803853232101032	0.8857948829962362
131.55000684	0.28136266397169496	0.884083711637876
131.65001393999998	0.28075253037713904	0.8875356881685569
131.7500067	0.279457252724241	0.8862673242222927
131.8499994	0.27860779631597626	0.888183128690844
131.94999216	0.2778200789536948	0.8818905927893038
132.04999926000002	0.27740009656471104	0.8859846396003791
132.1500063	0.27686141486428784	0.8807747575101607
132.24999906	0.27757222022884115	0.8885981529402698
132.3500061	0.2772675742464141	0.8909305402574672
132.44999886	0.27871735937195685	0.8845365741027827
132.5500059	0.27603240379293265	0.8859351189486288
132.65001294	0.27608989296480174	0.8858511485387913
132.7500057	0.27823049541262446	0.8922040056573319
132.8500128	0.27724069168341925	0.8872088013259778
132.94999122	0.274634881508879	0.8786872820304189
133.04999826	0.27651714919778275	0.8851431562196765
133.15000536	0.27447428883337266	0.8863662329813892
133.24999812	0.2748006969594962	0.8804915703811639
133.35000516000002	0.27375678131852627	0.8849050427507413
133.44999792000002	0.2741447403578561	0.8841182560926238
133.55000496	0.2737185397907504	0.8843394323547292
133.650012	0.27121949814228563	0.8855860488483245
133.75000476000002	0.2706618228795772	0.886551528374551
133.8500118	0.27230782634354495	0.8853540667525329
133.94999027999998	0.2708174388559432	0.8864167381977884
134.04999732	0.27243266223071233	0.8862920895199164
134.15000436	0.27303066204689924	0.8823580990624563
134.24999712	0.2726386149151394	0.8856139862972721
134.35000422000002	0.27207287278927766	0.8827309870175402
134.44999692000002	0.27235631343338856	0.8823733650208262
134.55000402	0.27104598416527587	0.8840656380032512
134.65001106	0.2726140432606751	0.8846693853383553
134.75000382000002	0.27003506277293227	0.8836009749194456
134.85001086	0.2692176503823986	0.8807000955134643
134.95000362	0.268563982956644	0.8850325092560488
135.04999638	0.26829577698472185	0.882983952291629
135.15000342000002	0.27061505500337846	0.8851485605138182
135.24999617999998	0.26827191678695006	0.8813455596881391
135.35000322	0.267460649990161	0.8855940639248697
135.44999598	0.2694184378759514	0.882798901621931
135.55000307999998	0.26877413098698644	0.8928005941164189
135.65001012000002	0.26624593220858306	0.880158140498676
135.75000288	0.26638876584706905	0.8802507532126093
135.85000992	0.26666025447197633	0.8819029544367246
135.95000268	0.2658516857758367	0.8862631403844844
136.05000972000002	0.2659686881228099	0.8800407692682367
136.15000248	0.264805071347577	0.8835504432759311
136.24999523999998	0.26596277843876287	0.8820793996286738
136.35000228	0.26343077485795413	0.8855696752954597
136.44999504	0.2655828963354642	0.8818259738066389
136.55000207999998	0.2655805551831359	0.8826772981356745
136.65000918	0.264110020847301	0.8788105010081281
136.75000188	0.2633767514699021	0.8795352880168096
136.85000897999998	0.26466634119061316	0.8840713626894817
136.95000174	0.26391326739119736	0.8851595742615243
137.05000878	0.2615888898727489	0.882284107887183
137.15001582	0.2641379746575319	0.8804355361618024
137.2499943	0.2625558729408098	0.880423491686737
137.35000134	0.26334678555293195	0.8825907858434204
137.4499941	0.2623898029127616	0.8802566903239709
137.55000114	0.2617062382498335	0.8804144876148685
137.65000818	0.2605515638794676	0.8837505786661897
137.75000094	0.2621908021246731	0.8791302717696996
137.85000803999998	0.2607621398855549	0.881977996244267
137.95000073999998	0.2612843867233788	0.8826019480341798
138.05000784	0.26026943554601706	0.8777331472763779
138.15001488	0.26231430753558416	0.8807706435927258
138.2499933	0.26169794011980585	0.885043245637466
138.3500004	0.2618472521038117	0.8806132930851435
138.44999316	0.2612204021273818	0.8808636437262095
138.5500002	0.2614709493613619	0.8798535184552277
138.65000724	0.25962960248697825	0.8817732017452772
138.75	0.2592556723532142	0.8779631175383309
138.85000704	0.25820262994220256	0.8777757800680654
138.9499998	0.2595439560047224	0.8816094985574998
139.05000684	0.2605383111128891	0.8830556258556085
139.15001393999998	0.2600641270970016	0.8806620689778518
139.2500067	0.2579488426091854	0.8803031328217421
139.3499994	0.256889741224947	0.8808606572736496
139.44999216	0.25756224797567534	0.8811326269407153
139.54999926000002	0.25761930873988087	0.8818061209057682
139.6500063	0.2577073097918606	0.8802651178159117
139.74999906	0.2566486653647971	0.8829113990913077
139.8500061	0.2565567847534831	0.8810256659321908
139.94999886	0.2563489669438331	0.8802360357248302
140.0500059	0.25731989590065313	0.8852456746106161
140.15001294	0.25491964214246754	0.8772129638792209
140.2500057	0.25735659111699094	0.8779667584672075
140.3500128	0.25561354170165257	0.8796317348810628
140.44999122	0.2555486989093975	0.8835846694037067
140.54999826	0.2567194554600123	0.8801493963358079
140.65000536	0.2553525129005229	0.8826636456725536
140.74999812	0.25573284612361474	0.8766435975324652
140.85000516000002	0.25465639759846637	0.8788165230382755
140.94999792000002	0.2533766186782451	0.8836624862852062
141.05000496	0.2543330407773388	0.8796138553962534
141.150012	0.25315183463790353	0.8782634513058688
141.25000476000002	0.25680328079283515	0.876107625077445
141.3500118	0.25381979627202184	0.8770070502061723
141.44999027999998	0.25371282026008946	0.879978070289363
141.54999732	0.25361899114709896	0.8837355204025398
141.65000436	0.25130361520508077	0.8783910248127443
141.74999712	0.2523468160981534	0.8793871415942168
141.85000422000002	0.25424548422703214	0.8778429094080825
141.94999692000002	0.2522229534223334	0.8801008513962372
142.05000402	0.25141126469694874	0.8783490974602688
142.15001106	0.2511038304828103	0.8761890897159764
142.25000382000002	0.25153152712998267	0.8780960598886102
142.35001086	0.2505573247805371	0.882481780195373
142.45000362	0.25150657844308916	0.8799893578927974
142.54999638	0.2492185227691571	0.8811839323059517
142.65000342000002	0.250299703306506	0.8772673404941279
142.74999617999998	0.2510247235702679	0.8809180214511204
142.85000322	0.25017448287888894	0.8772783013577726
142.94999598	0.24956995073760987	0.8807347159526077
143.05000307999998	0.24804520023072996	0.8832105438433967
143.15001012000002	0.2489630841166376	0.8810061515280534
143.25000288	0.24990008843307057	0.8817155205603191
143.35000992	0.247247933979847	0.8818809476411577
143.45000268	0.2495957010962904	0.8774665538917129
143.55000972000002	0.2474688047712067	0.8799861137084893
143.65000248	0.24749306662083428	0.8806541397619929
143.74999523999998	0.24917684849859345	0.8778222522446137
143.85000228	0.2463298620976917	0.8808251156482112
143.94999504	0.24783784520883348	0.878266230847256
144.05000207999998	0.24713893215158464	0.8789647584880592
144.15000918	0.24712492689440504	0.8803675047252132
144.25000188	0.24531794582095623	0.8817522252238718
144.35000897999998	0.245699631619223	0.8783664821900281
144.45000174	0.24713570646251296	0.8809749525033297
144.55000878	0.24457814858911378	0.877860953791766
144.65001582	0.24490105924115255	0.8800527737047551
144.7499943	0.24613890913041062	0.8785590144181264
144.85000134	0.24621956322513872	0.8790209432735292
144.9499941	0.24595624574103103	0.8770849261526678
145.05000114	0.24440758253492625	0.8799162669263246
145.15000818	0.2448371352401216	0.8846176908205642
145.25000094	0.24613496006103608	0.8761233614731881
145.35000803999998	0.24500806060020874	0.8794868056219863
145.45000073999998	0.24647110448981255	0.880570658415717
145.55000784	0.24487201568801253	0.8815338802074337
145.65001488	0.24473552614050517	0.8820551596094255
145.7499933	0.24508853222644256	0.8755798054155931
145.8500004	0.24496681036023193	0.8744168539891114
145.94999316	0.24320484172548354	0.8771102150685763
146.0500002	0.24276642528930173	0.8769599257122177
146.15000724	0.2425401721746033	0.8795773572253984
146.25	0.2426897520046339	0.8801484246806132
146.35000704	0.24322655471894808	0.8767708325761459
146.4499998	0.24341999589670815	0.8788388149162781
146.55000684	0.24359638152631305	0.8786175835029484
146.65001393999998	0.24280242256155113	0.8798318373480843
146.7500067	0.24066190470031823	0.8764258732219244
146.8499994	0.24307112286917532	0.8774180573089571
146.94999216	0.2416308669518172	0.8776464527501946
147.04999926000002	0.23965270810935732	0.8764430330793335
147.1500063	0.24056564723338955	0.872739337629738
147.24999906	0.2418299605773133	0.8754948768846292
147.3500061	0.24527319308840068	0.8763716380332557
147.44999886	0.2406910040861684	0.873404821225614
147.5500059	0.23992480062764568	0.8744087068710634
147.65001294	0.2394409388869648	0.8783409600992286
147.7500057	0.24156228187550577	0.8783441120108342
147.8500128	0.2394136779877969	0.8780802488774552
147.94999122	0.24041162194499707	0.8843071753164663
148.04999826	0.23849494404148075	0.8773283952527452
148.15000536	0.2400994367351986	0.8760886680550701
148.24999812	0.23841289934089638	0.8761468957913842
148.35000516000002	0.23928245140784554	0.8777048803065567
148.44999792000002	0.23720095690497256	0.8748497268604795
148.55000496	0.2385448003826669	0.8758574854176483
148.650012	0.23780905468099164	0.8790752798539869
148.75000476000002	0.23843936410602407	0.8820195780389645
148.8500118	0.2390293085435168	0.875526609473634
148.94999027999998	0.2376347605640423	0.8784311818586515
149.04999732	0.2376904861945608	0.8755295783431588
149.15000436	0.23674756994482157	0.8786371312820163
149.24999712	0.23747514545635506	0.8786127702523379
149.35000422000002	0.23639133204221308	0.8732419493811774
149.44999692000002	0.23585609315243017	0.8801086069710516
149.55000402	0.23630137540200305	0.8808085356266059
149.65001106	0.23561696156367687	0.8770369164645039
149.75000382000002	0.23814682415292446	0.8796274223004007
149.85001086	0.23646232384588162	0.877821276561405
149.95000362	0.2364774464869932	0.873552558391987
150.04999638	0.23415689143336196	0.874192095161867
150.15000342000002	0.23689447819539808	0.8809429096504539
150.24999617999998	0.23716062871142707	0.8781990611450016
150.35000322	0.23543767927007364	0.8745116663309321
150.44999598	0.23482292237131588	0.8775789863064537
150.55000307999998	0.23546566872253782	0.8759752704216234
150.65001012000002	0.2345318683008619	0.8735866255638626
150.75000288	0.2358138302728265	0.8740971931585095
150.85000992	0.23550364517942413	0.8783057213777591
150.95000268	0.23337382966371356	0.8751710202498155
151.05000972000002	0.23574483643104163	0.8725331763671553
151.15000248	0.23516242248745148	0.8776302897004381
151.24999523999998	0.23371053113090223	0.8788365197278063
151.35000228	0.23378839419176414	0.8735347482311425
151.44999504	0.23435974654251143	0.8770019850171994
151.55000207999998	0.23260110228430184	0.8774760416025874
151.65000918	0.2316699552706538	0.8773496589688436
151.75000188	0.23308250701452635	0.8727236730764597
151.85000897999998	0.23378934092686945	0.8754392625755898
151.95000174	0.2329791752162407	0.8737512554690453
152.05000878	0.2329147845814988	0.8753923050286819
152.15001582	0.23145090244223954	0.8737801351692779
152.2499943	0.23187701849624953	0.8771931752554313
152.35000134	0.23161999146139603	0.8774937065071594
152.4499941	0.23130563333613452	0.875522476890975
152.55000114	0.23152800511356664	0.8740495510315843
152.65000818	0.23294118867152433	0.8769400930319824
152.75000094	0.23001091249594507	0.8758888418515595
152.85000803999998	0.2320757207085569	0.8719299009127975
152.95000073999998	0.23140031320819252	0.8749135264941145
153.05000784	0.23114631306821776	0.8725675044964295
153.15001488	0.23031332938272256	0.8750322478551377
153.2499933	0.23089491950852806	0.8769327542847248
153.3500004	0.23016727994466998	0.8744435030676959
153.44999316	0.2310635554302162	0.8755307132604696
153.5500002	0.22962622471184313	0.8770290975641785
153.65000724	0.22945723756824354	0.8724848732038089
153.75	0.22915944914725983	0.8769601262866288
153.85000704	0.22939597497707323	0.8740001742604427
153.9499998	0.22992058047680405	0.8740847086419866
154.05000684	0.2304773219134283	0.8712454416144935
154.15001393999998	0.2285377128965118	0.8743473164175684
154.2500067	0.22974182879191818	0.8755487178056875
154.3499994	0.2267765490099131	0.8727877725690129
154.44999216	0.22882261852621075	0.8746623483592889
154.54999926000002	0.22848792257132766	0.8701699928317471
154.6500063	0.22809904731927075	0.8726347585692954
154.74999906	0.22714962196779073	0.8729579834898077
154.8500061	0.22691312075616818	0.8740450548926425
154.94999886	0.22837777618830013	0.8763168541098083
155.0500059	0.22664410516727587	0.8725998176306214
155.15001294	0.22767172944576108	0.8730013995407351
155.2500057	0.2279451834919585	0.8701475506491686
155.3500128	0.22667348702044224	0.8719269935682306
155.44999122	0.22900386812714932	0.8746948289634959
155.54999826	0.22574312996757095	0.8780940781059696
155.65000536	0.2267071869426263	0.8785478680350809
155.74999812	0.22814079810241983	0.8786356147322939
155.85000516000002	0.22631639295486494	0.8726000521042975
155.94999792000002	0.22859400759940232	0.8736124950295449
156.05000496	0.2256286226865348	0.8724534820646528
156.150012	0.22722627528466835	0.8716472300034027
156.25000476000002	0.22520875007652108	0.8744875463588236
156.3500118	0.22554049841126445	0.8716099089249331
156.44999027999998	0.22601938280542486	0.8718605274785892
156.54999732	0.22507725526466804	0.8733052359704777
156.65000436	0.2281368576671664	0.8741933852941446
156.74999712	0.22465603895654893	0.8754635293735938
156.85000422000002	0.22305413336780208	0.8721097346744844
156.94999692000002	0.22499955518262582	0.8746598269837028
157.05000402	0.22430581590260537	0.8712986047608705
157.15001106	0.22497779014510413	0.8744646692524577
157.25000382000002	0.22524103842655982	0.873218907148937
157.35001086	0.22509794940661412	0.8742753981464625
157.45000362	0.22342306637544027	0.8743325002128669
157.54999638	0.22342101831829073	0.8719291864812585
157.65000342000002	0.22518329955818125	0.8715280564822429
157.74999617999998	0.22407155905114637	0.8769128521368889
157.85000322	0.2231148940978879	0.8770954837067078
157.94999598	0.22379666339843432	0.8712339929213956
158.05000307999998	0.2242637567570728	0.8703278533968564
158.15001012000002	0.22357139560645592	0.8716061912831625
158.25000288	0.22216745378546623	0.8747151135644482
158.35000992	0.22181321786505806	0.8757801570824394
158.45000268	0.2240245359386104	0.8711328689547274
158.55000972000002	0.22066555310307576	0.8695280921176884
158.65000248	0.22152811053915386	0.8681860051459687
158.74999523999998	0.2223045158311305	0.8726826106035572
158.85000228	0.22236559602038566	0.8744785969248318
158.94999504	0.22181255303594916	0.8727600656629755
159.05000207999998	0.2203346009821504	0.8721068778247524
159.15000918	0.22299049690129594	0.8740292591453046
159.25000188	0.22139311300803918	0.8695998174123512
159.35000897999998	0.22051313319731483	0.8720671085887984
159.45000174	0.22073007098845868	0.8684552229240109
159.55000878	0.22079276941600193	0.8732530951444247
159.65001582	0.21892346948415012	0.8758543705793217
159.7499943	0.22026559763188502	0.8717518648416998
159.85000134	0.22010197192251194	0.8735816913359029
159.9499941	0.22095076809196543	0.8708129268981984
160.05000114	0.21829429423890637	0.8714535864732166
160.15000818	0.22033921225720965	0.8704560899930498
160.25000094	0.22100781034221784	0.8741020815235162
160.35000803999998	0.21952874518195853	0.873014539373686
160.45000073999998	0.22050463512105453	0.8736036689258567
160.55000784	0.22129563539617406	0.8750935779477486
160.65001488	0.22079729952371152	0.8774587277520997
160.7499933	0.21956549236822695	0.8710202448532819
160.8500004	0.22023007437058006	0.8702351824014523
160.94999316	0.2177849727630045	0.870385663677974
161.0500002	0.21778555925248141	0.8680976268515394
161.15000724	0.21959446004367336	0.8712335317883674
161.25	0.21848768441084385	0.8722485900119347
161.35000704	0.21924905851842058	0.8732816108449412
161.4499998	0.21952544230844176	0.8706252489477612
161.55000684	0.21825551664354526	0.8723142252496222
161.65001393999998	0.2166796788111451	0.8727018900402984
161.7500067	0.21597259312561654	0.8695567327695558
161.8499994	0.21866063539810657	0.8722562596836191
161.94999216	0.21726948028263424	0.8707887278055487
162.04999926000002	0.21758929602469967	0.873775102051015
162.1500063	0.21640641515044734	0.870389817302097
162.24999906	0.21691300209201894	0.8755375601407153
162.3500061	0.21690065628934266	0.8693153122510889
162.44999886	0.2168519540755968	0.8707235933361432
162.5500059	0.21769733849865194	0.8722399702938238
162.65001294	0.21479350689131413	0.8718706031040558
162.7500057	0.21520902253167504	0.8701236122458856
162.8500128	0.21542231410528698	0.8739869372113499
162.94999122	0.2152906197439043	0.8720023710250472
163.04999826	0.21664699186603098	0.8727219192618865
163.15000536	0.21523359612991655	0.8708700986657602
163.24999812	0.2145233615670694	0.8692482117098671
163.35000516000002	0.2156470492855992	0.867897334381544
163.44999792000002	0.2163701683198145	0.8668456176478191
163.55000496	0.21503354213731798	0.8677575661433791
163.650012	0.21461034495648248	0.8728713794155548
163.75000476000002	0.21342446943584928	0.8713728504513182
163.8500118	0.2151316173568878	0.8685154416304132
163.94999027999998	0.21428521759175564	0.872289864204386
164.04999732	0.215533682895498	0.8707814549301656
164.15000436	0.21328359745079453	0.8721476564922973
164.24999712	0.2158668898441568	0.8759383306284771
164.35000422000002	0.2148275144598308	0.8718291836204927
164.44999692000002	0.21447926202029702	0.8709894273032276
164.55000402	0.21598972236965927	0.869647079597657
164.65001106	0.21372040170640008	0.8728018925325268
164.75000382000002	0.213276740857259	0.8692307337580667
164.85001086	0.21395925226313103	0.8735772422552904
164.95000362	0.21263760612800908	0.8740238270439685
165.04999638	0.21511962726052056	0.8663819825660357
165.15000342000002	0.21348267295535595	0.8712594577100109
165.24999617999998	0.2140047372536316	0.8724315743617077
165.35000322	0.21404031571425172	0.8729232735550654
165.44999598	0.2135588300054114	0.8695427063010035
165.55000307999998	0.2123809447691599	0.8700805594080826
165.65001012000002	0.21319662825983254	0.8666314713537208
165.75000288	0.2124673300955929	0.8694296910550056
165.85000992	0.2126640159079367	0.8684680440187919
165.95000268	0.21283807915838635	0.8683863729054341
166.05000972000002	0.214557427858711	0.8684341061771588
166.15000248	0.2140512799076295	0.8695580053221136
166.24999523999998	0.21187753002707269	0.8678443239491241
166.35000228	0.2140208411810919	0.87068914651325
166.44999504	0.213555858974122	0.8750173150395596
166.55000207999998	0.21639797093365828	0.8688524296088408
166.65000918	0.21545591646211412	0.8699437495701305
166.75000188	0.2127637268726219	0.8695477701090817
166.85000897999998	0.21235811030384721	0.8693942503032513
166.95000174	0.2112362969488766	0.8715605642508085
167.05000878	0.21039554519828937	0.8681781118809079
167.15001582	0.21276921193867948	0.8674140483097998
167.2499943	0.21047948651167003	0.8680302030870791
167.35000134	0.212882496648461	0.8677264548331839
167.4499941	0.21110701796958897	0.8693298843408711
167.55000114	0.21024603776495485	0.8714037749729089
167.65000818	0.21116843141328276	0.8730749035276041
167.75000094	0.20945163173961115	0.8672444443880951
167.85000803999998	0.2115764515773658	0.8684503013476078
167.95000073999998	0.20949647401689717	0.8645722319562329
168.05000784	0.21036898378126953	0.8682775487840587
168.15001488	0.20874988187687282	0.8673152820073343
168.2499933	0.20969299913458897	0.8699164825902429
168.3500004	0.2085941697852027	0.8686716050017971
168.44999316	0.21088770332233522	0.8722721554166782
168.5500002	0.20947852425075927	0.8667419309176028
168.65000724	0.2106211728143863	0.8667252672919994
168.75	0.2105718727660931	0.8693691039047495
168.85000704	0.21182281717238746	0.8681631017412297
168.9499998	0.2102071084042544	0.8705577666169629
169.05000684	0.21006572842373253	0.8673535686031059
169.15001393999998	0.2091540348264472	0.8673466064404284
169.2500067	0.21006993115069214	0.8680330797756074
169.3499994	0.21032723250675137	0.866277542957958
169.44999216	0.2092963810325524	0.8690477883899296
169.54999926000002	0.20890287221299766	0.8684073435633836
169.6500063	0.2081161396927308	0.868559037266332
169.74999906	0.2083176330725827	0.8705880802697665
169.8500061	0.20830352347774217	0.8649217392279901
169.94999886	0.20913496486703284	0.8639712832832781
170.0500059	0.20831161996005668	0.86623884403381
170.15001294	0.20857538902405506	0.8686889840408446
170.2500057	0.2074941762616176	0.8641985636027175
170.3500128	0.20634648821916604	0.8690920526319553
170.44999122	0.20765092822662723	0.8662924429501077
170.54999826	0.2058109357966781	0.8645011960632316
170.65000536	0.20667198317273525	0.8675046300293284
170.74999812	0.20658346364604066	0.8669304977874347
170.85000516000002	0.2068754436316643	0.8654793416941694
170.94999792000002	0.20750272672330974	0.8668256276044143
171.05000496	0.2065493767985207	0.866877859804205
171.150012	0.20600326174810477	0.8721303053230117
171.25000476000002	0.20538598988558665	0.8654923861296216
171.3500118	0.2063729282133903	0.8656546303781442
171.44999027999998	0.2062776898207521	0.8649052254500997
171.54999732	0.20747253512746902	0.8687667222825889
171.65000436	0.20592542913836173	0.868781864622608
171.74999712	0.20758196124266734	0.8682817680482033
171.85000422000002	0.20654221509243245	0.8699207517439674
171.94999692000002	0.20802078421295023	0.8681581426973555
172.05000402	0.20579060978531405	0.8662227529315261
172.15001106	0.20705475112024155	0.8670370997099007
172.25000382000002	0.20782548252729274	0.8719038502228745
172.35001086	0.20582122358398114	0.8667251848877173
172.45000362	0.2065916755635513	0.8670672910916628
172.54999638	0.2072396945566798	0.8735323079528454
172.65000342000002	0.20569252285702355	0.8661682656171243
172.74999617999998	0.20556410279838266	0.8657119630497183
172.85000322	0.20617354165675253	0.8646337235829272
172.94999598	0.2053331954322436	0.8659659394894156
173.05000307999998	0.20449656602970112	0.8669943040367718
173.15001012000002	0.2064073658942742	0.8659082271650974
173.25000288	0.2050906572967273	0.870757404200373
173.35000992	0.2061379823711645	0.8635209864361327
173.45000268	0.20568334493501905	0.8652927989540028
173.55000972000002	0.2041620455746099	0.8677129184888451
173.65000248	0.2048451060981673	0.8642483622496302
173.74999523999998	0.2044082028876517	0.8653379488749596
173.85000228	0.20420716797161453	0.8658789107842152
173.94999504	0.2042885731097097	0.864605323269719
174.05000207999998	0.20565800329047387	0.8738902148747364
174.15000918	0.20227043955889923	0.8635525124807918
174.25000188	0.20365790318859286	0.8719152314963606
174.35000897999998	0.2039123167089988	0.8662306704624342
174.45000174	0.20334749746473488	0.8672896064986665
174.55000878	0.20335178378493446	0.866485466708902
174.65001582	0.20367992470118426	0.8655978599931791
174.7499943	0.2046338873654678	0.8633690123575889
174.85000134	0.20399624892315793	0.8670162893796194
174.9499941	0.204478488375162	0.8658816899694957
175.05000114	0.2046280139404705	0.862864226410461
175.15000818	0.2027935137016046	0.8677440230793212
175.25000094	0.20562782070306326	0.8662391720280734
175.35000803999998	0.20293171384198674	0.8678302601561397
175.45000073999998	0.20187311195839572	0.8674666093557635
175.55000784	0.20319930738785083	0.8667925428933533
175.65001488	0.20386405837432867	0.8636299133162294
175.7499933	0.2024710598065265	0.8635309268007992
175.8500004	0.2025365564630031	0.8657243506861333
175.94999316	0.20395089354417606	0.8650303692147013
176.0500002	0.20351389568894193	0.8653828319669179
176.15000724	0.20273760097202895	0.8671930448033544
176.25	0.20350670495277456	0.8656140829513229
176.35000704	0.20282132164189684	0.8690134260417041
176.4499998	0.20127070365172858	0.8631375385395582
176.55000684	0.201660235287858	0.8632318355181736
176.65001393999998	0.20421942657659783	0.8643179562249981
176.7500067	0.20219853382648734	0.8647814428238548
176.8499994	0.2027782846011378	0.8683151575811157
176.94999216	0.20194595874884416	0.8654632370204829
177.04999926000002	0.20074199538023366	0.8658499731716504
177.1500063	0.20088841013709094	0.8680385732428936
177.24999906	0.2017328876844914	0.8669539330378191
177.3500061	0.20242025223364998	0.8666558359596194
177.44999886	0.20224869787123492	0.8637307577757213
177.5500059	0.20108073715374977	0.8652290673174429
177.65001294	0.20191075019023483	0.8657978046040317
177.7500057	0.2018106893973256	0.8652113538496332
177.8500128	0.20234916130231936	0.8668452778517163
177.94999122	0.200259736138564	0.8679002275850305
178.04999826	0.1999565303039139	0.8657185496827333
178.15000536	0.20061147717589908	0.8680046226795604
178.24999812	0.20084361342611823	0.8690720637216137
178.35000516000002	0.20178514291977853	0.8632731178934735
178.44999792000002	0.19997539013752988	0.8652511039704169
178.55000496	0.20083465063011763	0.8675037689145707
178.650012	0.2010123666013002	0.8656806903711618
178.75000476000002	0.20029147440132214	0.8640006562550825
178.8500118	0.20119134669370067	0.8660234075313179
178.94999027999998	0.2001341910001578	0.8645491411900146
179.04999732	0.1994932867351837	0.8641322129361696
179.15000436	0.20301079574778566	0.8648384847795727
179.24999712	0.20079683315141503	0.8626669192399555
179.35000422000002	0.20107714682228853	0.8669680405736324
179.44999692000002	0.200771611023114	0.8691192181079784
179.55000402	0.1994406702839633	0.8666947485807373
179.65001106	0.1995351968730036	0.8655337335833474
179.75000382000002	0.19878818539399404	0.8660504551651799
179.85001086	0.2007885256119264	0.8659563479161757
179.95000362	0.1993419218591994	0.8645585098892429
180.04999638	0.20008434299955782	0.8641862976943716
180.15000342000002	0.19856695241820213	0.8681805934868438
180.24999617999998	0.19947615800268373	0.8622246878267995
180.35000322	0.20094830984336134	0.8625927745544036
180.44999598	0.2003720612353486	0.8644205019781418
180.55000307999998	0.19877312453913956	0.8635957105949759
180.65001012000002	0.19836778535090857	0.8623578198998912
180.75000288	0.19984804970467884	0.8633557162242793
180.85000992	0.19827411205718634	0.8616328362065402
180.95000268	0.20022121642305368	0.86321909158626
181.05000972000002	0.20055606462707012	0.8625526813543334
181.15000248	0.19972408770762393	0.8669484531156518
181.24999523999998	0.1992316088669601	0.8652138402554175
181.35000228	0.19913317474674552	0.8697298446725009
181.44999504	0.19862351197431796	0.860842022174016
181.55000207999998	0.19702067782887409	0.8648335325139621
181.65000918	0.19737297686175626	0.8684392559494459
181.75000188	0.1974686523542826	0.8586591707454493
181.85000897999998	0.19793471988099678	0.8617923405851361
181.95000174	0.19805757877563138	0.8629834198828782
182.05000878	0.19813215457514535	0.8639244495417447
182.15001582	0.19840198152414965	0.8648793849261104
182.2499943	0.19761759434315718	0.8638561548521664
182.35000134	0.1992269396439471	0.861127547252433
182.4499941	0.19863113119662323	0.8677170982589
182.55000114	0.19724619942283586	0.8672418720410979
182.65000818	0.19728491701230444	0.8595768955710948
182.75000094	0.19699937784210353	0.8637019698153766
182.85000803999998	0.1978903106949653	0.864069578462431
182.95000073999998	0.19779192998886816	0.863551296343746
183.05000784	0.1981209126236991	0.8639533594882375
183.15001488	0.19690844045827258	0.8608718331112598
183.2499933	0.19853870105691365	0.8639737161626386
183.3500004	0.19862455518644062	0.8643719758794234
183.44999316	0.19676646087666858	0.8649042212135375
183.5500002	0.19795437191380963	0.8644673791264589
183.65000724	0.19815919773325097	0.8659341002671265
183.75	0.1985684648448789	0.8637732155734374
183.85000704	0.1977329299583553	0.8632206498788864
183.9499998	0.1979425831683416	0.8645604708404102
184.05000684	0.19762853972215064	0.8657243482452398
184.15001393999998	0.19579254815009162	0.8655520269482809
184.2500067	0.19679054448063513	0.8649282263429102
184.3499994	0.1952967977857382	0.870033188540364
184.44999216	0.19764764865568984	0.8623401133702432
184.54999926000002	0.1966024884762764	0.8633757845815734
184.6500063	0.19614396521571695	0.8637870374293165
184.74999906	0.19544856207945738	0.8632144075274263
184.8500061	0.19678866593236263	0.8602415342461261
184.94999886	0.1963834605522414	0.8613224951692983
185.0500059	0.19648791863119633	0.863253623402361
185.15001294	0.19614218721181423	0.8625786102724096
185.2500057	0.19751229350140206	0.861850672574266
185.3500128	0.19708092737089014	0.8676877645712704
185.44999122	0.19805914834687607	0.860991358936937
185.54999826	0.19763066529268758	0.8667256902046144
185.65000536	0.1965576740959005	0.8652922390029026
185.74999812	0.19430711813278032	0.8626522853571229
185.85000516000002	0.19525713777502637	0.8639263050694558
185.94999792000002	0.19428304319750603	0.862609174816777
186.05000496	0.19589780657546585	0.860366773083434
186.150012	0.19649733841293812	0.8602599157314442
186.25000476000002	0.1959679710193726	0.8663127291834085
186.3500118	0.19692262423876525	0.864339768077671
186.44999027999998	0.19608501396150235	0.8590914543471454
186.54999732	0.19583996839701354	0.8681832686584574
186.65000436	0.19563166771713988	0.8654860184298204
186.74999712	0.1935468274126804	0.8621119691405489
186.85000422000002	0.1957470507604202	0.8596745002020038
186.94999692000002	0.19525211112102148	0.8647538551544307
187.05000402	0.19517402248197588	0.861593978769818
187.15001106	0.19393324593657932	0.8590692251602657
187.25000382000002	0.1954528077196621	0.8627668545297391
187.35001086	0.1957463320586644	0.8645197149447482
187.45000362	0.19378504770293883	0.8578760741920138
187.54999638	0.19395020504584207	0.8626380517830651
187.65000342000002	0.1945840050565096	0.8659749781930562
187.74999617999998	0.19496273426820124	0.8664447923511411
187.85000322	0.19538664226972005	0.8607831082530785
187.94999598	0.19461203838848662	0.8669180208927242
188.05000307999998	0.19533419774541871	0.8641251341153283
188.15001012000002	0.19573447866356672	0.8643997159298048
188.25000288	0.1936218301553175	0.867372821445845
188.35000992	0.19484311897041087	0.8637294077593808
188.45000268	0.19573342258300086	0.8631195565261308
188.55000972000002	0.1944403359124419	0.8606804003126446
188.65000248	0.1929482519460534	0.8628652639121692
188.74999523999998	0.19377031989624538	0.8615655461958408
188.85000228	0.19418171767867876	0.8601392181885058
188.94999504	0.1943963392184684	0.8605726660960266
189.05000207999998	0.19455727336565556	0.858055098502217
189.15000918	0.19409255404529357	0.8616571483750565
189.25000188	0.19347641683760183	0.8606717359997056
189.35000897999998	0.19412424767279554	0.8604662561106494
189.45000174	0.19497413353948947	0.8601235070852805
189.55000878	0.19418424148252544	0.855291902279743
189.65001582	0.19544800637949086	0.8633178418250126
189.7499943	0.19368452740988326	0.8623270225044942
189.85000134	0.19488602197003793	0.8618902430262866
189.9499941	0.19499884167416448	0.8626710825617298
190.05000114	0.1942843872003417	0.8613507885265941
190.15000818	0.19507519090771594	0.8628586307378215
190.25000094	0.19285203119832015	0.8596019555701208
190.35000803999998	0.19325822003049353	0.8610279192673863
190.45000073999998	0.19301213768810602	0.8599718436097955
190.55000784	0.1940513449774501	0.8667012241620289
190.65001488	0.19215272672233485	0.8605790588407757
190.7499933	0.1943821433164441	0.8626698713813918
190.8500004	0.19185261284330613	0.8591506435237942
190.94999316	0.19463723774891092	0.8641721306149602
191.0500002	0.192862517211121	0.863317461164018
191.15000724	0.19374660206063085	0.8634923490442655
191.25	0.19238958316557628	0.8619891994193568
191.35000704	0.19496494356623476	0.8651739282485399
191.4499998	0.19404087833417627	0.8583849442611173
191.55000684	0.19390352824195145	0.8610055691115445
191.65001393999998	0.19453237460675699	0.858376699263585
191.7500067	0.19299594405356713	0.86432593415672
191.8499994	0.1924282983932379	0.8619559227275483
191.94999216	0.1937136379254016	0.8619161654437294
192.04999926000002	0.1938304311321416	0.8642385979962581
192.1500063	0.19356044794127122	0.8611297770037399
192.24999906	0.19220836202188674	0.8621629121305148
192.3500061	0.19117215392204134	0.8608084345992627
192.44999886	0.19358098111727237	0.8655412652661797
192.5500059	0.19575689666134224	0.8635869295523086
192.65001294	0.1928044186331831	0.8601396028146514
192.7500057	0.19130482804471524	0.8606225605001812
192.8500128	0.19310848887588059	0.8636381926423341
192.94999122	0.19355999402539778	0.8607059258047136
193.04999826	0.19320722097681217	0.8587442630092484
193.15000536	0.19416634871302954	0.8596552446575251
193.24999812	0.19309724617953306	0.8607318481647267
193.35000516000002	0.1918495730160201	0.8591072962933491
193.44999792000002	0.1934318607261896	0.8610458849118906
193.55000496	0.19308521495546574	0.8647942258599998
193.650012	0.19253132640828796	0.8607199705991889
193.75000476000002	0.19359820391827143	0.8646556828060571
193.8500118	0.19114681393939736	0.8690152568184705
193.94999027999998	0.19093472153577573	0.8613349999571859
194.04999732	0.19205734598251067	0.8624625099641129
194.15000436	0.1922867733680971	0.862883447994396
194.24999712	0.1914566851040994	0.8601826554289853
194.35000422000002	0.19113176477715188	0.8610333513879818
194.44999692000002	0.19240178075779427	0.8632799429379174
194.55000402	0.19195810142523415	0.8637157403276347
194.65001106	0.1932151373586589	0.859060735229261
194.75000382000002	0.19196345336958784	0.8578753804939181
194.85001086	0.1930014203408531	0.8617054969241046
194.95000362	0.1916798188629872	0.8631175670839175
195.04999638	0.19181304682953323	0.8588794532375398
195.15000342000002	0.1918448737394617	0.8580528366332402
195.24999617999998	0.19079974230365027	0.8578469018139109
195.35000322	0.1916351284926695	0.8621575130052518
195.44999598	0.1916074368481017	0.8605412054473627
195.55000307999998	0.1910043506928796	0.8625763035529864
195.65001012000002	0.19006835627407326	0.8593811807862584
195.75000288	0.19210592304132582	0.8589360269276004
195.85000992	0.19100699223455522	0.8601879091397987
195.95000268	0.18982971514668645	0.8577000741302893
196.05000972000002	0.19140668969266805	0.8579518557471069
196.15000248	0.19099487127991222	0.8632362491348055
196.24999523999998	0.19065191241948745	0.8599666120257584
196.35000228	0.19051277828230265	0.8637010042195218
196.44999504	0.19155558554128738	0.8643221529840358
196.55000207999998	0.19188910466401396	0.8601769232314419
196.65000918	0.19083559880512313	0.860149153478546
196.75000188	0.19192097720951626	0.85795649584231
196.85000897999998	0.1908385109532665	0.8566608098841488
196.95000174	0.1909276329625226	0.8586956324588627
197.05000878	0.19047681747177517	0.8608105794891451
197.15001582	0.1919788894029261	0.8590670091583475
197.2499943	0.19115997010336952	0.8591505455700941
197.35000134	0.19232107223613423	0.8647709335396644
197.4499941	0.1913652575078866	0.859725247260664
197.55000114	0.1908837945930786	0.857247965409857
197.65000818	0.1919307459618419	0.8610311172853166
197.75000094	0.18965155034596784	0.862315519234122
197.85000803999998	0.19009847268184196	0.859812064818943
197.95000073999998	0.19065428622550915	0.8596808354990942
198.05000784	0.1904487284327212	0.8594158711589325
198.15001488	0.1919025665976709	0.8583039586083276
198.2499933	0.18984160722817808	0.8584714980061577
198.3500004	0.1917661031180915	0.8629021730060633
198.44999316	0.19148998355212268	0.8606494371640756
198.5500002	0.19172311295642697	0.8610769075998886
198.65000724	0.19221340876200152	0.8585556787332947
198.75	0.1920240861648601	0.8602086632188778
198.85000704	0.19012647792868384	0.8561965409014376
198.9499998	0.18968241525378612	0.8562002719301608
199.05000684	0.19027615115888974	0.8578372171628658
199.15001393999998	0.19028575134756356	0.8592128729812548
199.2500067	0.19021111637693522	0.858025420864013
199.3499994	0.1887788997695304	0.8579153198651842
199.44999216	0.1887669856962425	0.8612816156206051
199.54999926000002	0.1900872585363129	0.8575336737427365
199.6500063	0.1921791165737784	0.8590801397077908
199.74999906	0.1900116697364478	0.858523380487101
[truncated: 1,002 more rows]

## Sheet: Figure 3d
WT	D79N	Average WT	Average D79N	Standard deviation WT	Standard deviation D79N
91.70210807985507	17.147608996444056	100.000000	18.449012	6.986383	2.683603
91.97441031597465	18.494122347254486
98.07363621137239	15.897167928900268
100.65206578644799	23.558549485280476
108.24428245089528	17.147608996444056
109.35349715545459

## Sheet: Figure 3e
	Δabs(588-625 nm)
Time (s)	WT	D79N
0.0	0.00018321533333334194	0.0005212600000000372
0.320184	0.00029745533333337405	0.00013577666666668894
0.639882	-0.0004977246666666213	0.00010817666666670482
0.963824	0.00010733533333336376	-0.00032977333333331543
1.283268	0.00011895533333338149	3.614333333336328e-05
1.604289	-0.0006031846666666229	0.0004370766666666979
1.92628	-5.344666666634579e-06	-0.00033720666666667287
2.24532	0.0004563953333333759	-0.00011448999999997174
2.564292	0.0006103753333333573	2.9176666666685946e-05
2.883307	-7.222466666660376e-05	0.00019362666666667785
3.204134	-0.0005451246666666187	-0.00023095666666662906
3.521846	0.0005637753333333662	-0.0005793566666666278
3.841867	-0.0007032046666666403	0.00044767666666669276
4.161902	-0.0002775046666666392	0.00010286000000002866
4.481852	-0.00020926466666663647	9.511000000003249e-05
4.80235	-0.0009618046666666103	-0.00026987333333329533
5.122423	-0.0004149046666666323	-0.0001319899999999661
5.441379	-0.0004382846666666329	-0.00012890666666663664
5.764152	8.955333333360293e-06	-6.608999999996774e-05
6.084952	-0.00034158466666663333	-0.00038550666666663236
6.403618	-0.00013600466666660593	-0.0001451066666666214
6.721628	5.0875333333399996e-05	-6.4733333333029846e-06
7.040778	0.0002840553333333662	-0.00029663999999996377
7.360453	0.0005013353333333914	-0.000262106666666632
7.678089	0.0008244753333333966	0.0005600600000000197
7.996222	0.0007654153333333524	0.0006983933333333756
8.316511	0.00042793533333337355	-0.00021938999999996286
8.63574	0.00014687533333340163	-0.000308189999999986
8.956706	9.839533333337313e-05	1.4376666666676696e-05
9.279412	-0.00023966466666661135	0.0004323433333333626
9.600498	-0.0002627246666666305	0.0010273266666667123
9.921998	0.0006113553333333855	0.0010527766666666993
10.242718	0.0013806753333334032	0.0007456766666666901
10.561561	0.0003873353333333662	0.0003430766666666964
10.880606	0.0012654953333333663	0.0008443266666666958
11.201792	0.0004104353333333699	0.0004449600000000359
11.519653	0.0009489753333333684	0.00039207666666668067
11.840576	0.0012158553333333822	0.0004092933333333752
12.159134	0.0005562153333333486	0.000629210000000042
12.479912	0.0003956353333333662	0.00043421000000004134
12.799838	0.0013973953333333844	0.001405976666666688
13.119962	0.000850175333333375	0.00046157666666671315
13.439918	0.000752895333333381	0.0007233766666666872
13.760604	0.00033781533333337446	8.721000000004586e-05
14.08199	0.00035377533333338376	0.00022409333333337408
14.405767	-0.0001475646666666386	0.00036352666666670624
14.725713	0.0001317353333333715	-0.0003975233333332884
15.047929	-0.00050416466666659	-0.0005008733333333043
15.369793	-0.0015686846666666087	-0.0009585066666666225
15.691787	-0.001468144666666632	-0.0015548066666666305
16.011743	-0.0017839846666666327	-0.0016370899999999522
16.330545	-0.0038173246666666216	-0.0017292566666666277
16.649322	-0.00341018466666661	-0.001959089999999978
16.970088	-0.006070344666666649	-0.003431173333333306
17.291295	-0.008105544666666608	-0.0032031899999999808
17.6101	-0.010310564666666628	-0.004098756666666661
17.929905	-0.012786344666666633	-0.005537506666666636
18.250967	-0.013810884666666651	-0.005246656666666655
18.571651	-0.01421296466666665	-0.006148789999999987
18.892799	-0.015513604666666625	-0.006379289999999968
19.214773	-0.015382964666666627	-0.0064894899999999684
19.53663	-0.016134584666666625	-0.006761389999999983
19.857573	-0.016775644666666634	-0.00732585666666663
20.179169	-0.015773924666666626	-0.007367439999999961
20.501001	-0.016210964666666626	-0.007965523333333302
20.821021	-0.01672494466666662	-0.008435756666666632
21.14246	-0.01723994466666664	-0.007860723333333314
21.461896	-0.016308124666666608	-0.007604606666666648
21.783079	-0.016909704666666647	-0.007508056666666633
22.102121	-0.017848064666666635	-0.007439889999999953
22.422552	-0.01829942466666659	-0.008051806666666652
22.742164	-0.018110204666666647	-0.008520573333333314
23.062695	-0.018218944666666625	-0.008960689999999988
23.385488	-0.017532684666666597	-0.008364889999999995
23.704528	-0.017732164666666612	-0.008732173333333293
24.024486	-0.017383944666666606	-0.00885305666666665
24.343948	-0.018492284666666615	-0.008446773333333301
24.663955	-0.018821764666666622	-0.008514256666666636
24.984359	-0.018523264666666612	-0.008685539999999964
25.304927	-0.017659424666666625	-0.009207456666666619
25.623002	-0.01832530466666662	-0.008563439999999969
25.942397	-0.018870304666666626	-0.008974823333333293
26.262644	-0.018114824666666623	-0.008095156666666659
26.582232	-0.018293964666666645	-0.008586489999999974
26.902167	-0.017623764666666625	-0.008713623333333332
27.221804	-0.01863460466666662	-0.008326406666666633
27.542806	-0.017596984666666614	-0.008512356666666642
27.863959	-0.01863720466666661	-0.0074933899999999705
28.183532	-0.019327184666666625	-0.008301423333333285
28.502866	-0.01862688466666665	-0.008252623333333297
28.823932	-0.01881130466666664	-0.00892333999999998
29.144076	-0.018986304666666613	-0.007394273333333289
29.464093	-0.019378904666666634	-0.008730873333333314
29.785013	-0.01895638466666663	-0.007914806666666644
30.104802	-0.01939330466666662	-0.0074762233333333095
30.423898	-0.019178884666666653	-0.007813589999999968
30.744593	-0.019994064666666617	-0.008668339999999983
31.069514	-0.019604384666666606	-0.008599506666666645
31.389157	-0.020399824666666604	-0.008664939999999963
31.711683	-0.019275564666666644	-0.008461656666666628
32.0322	-0.019516924666666647	-0.008472039999999967
32.353236	-0.01915270466666664	-0.00807670666666665
32.672107	-0.01867346466666662	-0.00867972333333332
32.991699	-0.019299484666666634	-0.0081806733333333
33.312299	-0.019994384666666663	-0.008633389999999963
33.630934	-0.019841044666666634	-0.008733906666666624
33.949181	-0.018615384666666613	-0.008266906666666652
34.269324	-0.019951304666666603	-0.00779540666666662
34.589052	-0.020735484666666627	-0.008140439999999966
34.907708	-0.019259604666666635	-0.007630356666666639
35.228701	-0.01994060466666662	-0.008050089999999977
35.550838	-0.019493104666666643	-0.008548339999999965
35.870333	-0.019634404666666615	-0.00810317333333333
36.189302	-0.02070684466666664	-0.0085817233333333
36.510963	-0.019445864666666618	-0.008072989999999988
36.830612	-0.020048024666666615	-0.008208056666666652
37.149625	-0.020358604666666624	-0.008299723333333292
37.471623	-0.020501424666666608	-0.008251656666666635
37.791992	-0.02044160466666662	-0.006893923333333292
38.113124	-0.020369024666666624	-0.007996589999999951
38.434105	-0.019691184666666656	-0.007894606666666646
38.761157	-0.02065666466666663	-0.007849923333333305
39.081839	-0.02004410466666664	-0.0080125733333333
39.402658	-0.019735884666666655	-0.008375873333333297
39.721243	-0.02047990466666666	-0.007883956666666641
40.041146	-0.01929944466666662	-0.007172723333333293
40.363032	-0.020411264666666606	-0.007896239999999971
40.686727	-0.019225524666666622	-0.008036439999999964
41.005657	-0.020308844666666624	-0.007783573333333298
41.325011	-0.020647124666666634	-0.00799973999999995
41.64461	-0.02102668466666663	-0.007620223333333301
41.963594	-0.020546424666666625	-0.007008223333333299
42.284683	-0.02147454466666663	-0.006926956666666632
42.606387	-0.02149678466666661	-0.0062804399999999705
42.926044	-0.021048924666666635	-0.0069835066666666485
43.246722	-0.020685544666666632	-0.006123856666666645
43.56772	-0.02083070466666665	-0.006635289999999965
43.887546	-0.021178404666666623	-0.006397923333333296
44.208548	-0.02063646466666661	-0.006441656666666629
44.528172	-0.02143612466666662	-0.00722577333333331
44.848501	-0.022446964666666635	-0.006759306666666617
45.168514	-0.021759084666666623	-0.006340739999999965
45.488298	-0.021359604666666632	-0.006853539999999977
45.80999	-0.02166176466666662	-0.007065923333333307
46.129272	-0.021624084666666626	-0.007524939999999962
46.447965	-0.02185326466666665	-0.006773039999999952
46.76788	-0.022147604666666647	-0.006116806666666641
47.087578	-0.02213654466666661	-0.0066650733333333085
47.408583	-0.022155884666666646	-0.006571939999999994
47.730124	-0.02196998466666663	-0.006230106666666628
48.050041	-0.022791104666666617	-0.005908089999999959
48.370592	-0.022753664666666645	-0.005925873333333299
48.689304	-0.021817204666666618	-0.005622506666666661
49.008292	-0.02273040466666661	-0.0060859733333333095
49.327877	-0.022892664666666625	-0.006109006666666648
49.648261	-0.02295176466666663	-0.0065116733333333105
49.968013	-0.022582544666666614	-0.006585506666666653
50.289033	-0.022771484666666612	-0.0060509899999999645
50.610082	-0.023436784666666606	-0.006678539999999969
50.931413	-0.022995064666666648	-0.007064256666666634
51.250911	-0.02296874466666664	-0.006360156666666644
51.57091	-0.02242334466666664	-0.006437139999999976
51.891717	-0.022383664666666636	-0.006388373333333304
52.211736	-0.02395352466666662	-0.006665089999999961
52.534624	-0.02267308466666663	-0.006015973333333309
52.855421	-0.023147324666666625	-0.006271623333333314
53.174674	-0.024082784666666624	-0.006417723333333324
53.492708	-0.023723804666666633	-0.006821873333333307
53.813504	-0.02349082466666662	-0.007558723333333313
54.134917	-0.023441464666666606	-0.0071192066666666415
54.456178	-0.02274942466666665	-0.007330523333333311
54.777009	-0.023319264666666624	-0.007074406666666634
55.097087	-0.023541724666666614	-0.00732810666666663
55.415691	-0.02336742466666661	-0.00754425666666661
55.736754	-0.024353124666666597	-0.006343239999999982
56.057326	-0.02520822466666664	-0.006663773333333294
56.377836	-0.023807504666666635	-0.007190339999999957
56.698506	-0.024198764666666633	-0.006980739999999995
57.019615	-0.023957884666666606	-0.007489689999999979
57.341518	-0.023731924666666643	-0.007410139999999972
57.663438	-0.024581184666666624	-0.0069978066666666295
57.983804	-0.024236664666666637	-0.007430889999999977
58.303726	-0.023256424666666643	-0.006776756666666657
58.622829	-0.023810804666666612	-0.006757023333333302
58.941933	-0.023504044666666633	-0.006760756666666627
59.261955	-0.024408144666666593	-0.006942873333333289
59.582021	-0.023306224666666604	-0.0069679399999999685
59.90232	-0.024140544666666625	-0.005875556666666652
60.221963	-0.023288624666666626	-0.006126739999999987
60.540271	-0.02384394466666661	-0.006914573333333331
60.862109	-0.02432912466666661	-0.006782573333333329
61.181882	-0.023964424666666612	-0.006570956666666641
61.500923	-0.024190604666666626	-0.006367623333333304
61.820863	-0.024513364666666627	-0.006061256666666653
62.145676	-0.0237252446666666	-0.0056183233333333095
62.465556	-0.024559104666666658	-0.005750406666666634
62.782636	-0.024250584666666613	-0.005656906666666637
63.103833	-0.024316364666666635	-0.006944173333333308
63.422363	-0.024261664666666637	-0.006377889999999965
63.743353	-0.024093704666666604	-0.007128473333333311
64.063963	-0.024470224666666644	-0.00707318999999997
64.385001	-0.024262984666666636	-0.0060240066666666465
64.706614	-0.024657084666666634	-0.006508689999999974
65.025325	-0.024442304666666616	-0.006577373333333312
65.345343	-0.024752524666666637	-0.00649840666666666
65.665259	-0.02393606466666661	-0.006370439999999963
65.986901	-0.02494356466666662	-0.006012156666666639
66.308423	-0.024316264666666636	-0.005566406666666639
66.627556	-0.024248584666666628	-0.006096839999999978
66.948661	-0.02447448466666664	-0.006356423333333315
67.269845	-0.024431984666666646	-0.00666503999999996
67.588486	-0.024204884666666614	-0.006880173333333304
67.908455	-0.02484530466666664	-0.006015673333333309
68.230401	-0.025117844666666618	-0.006088823333333299
68.550564	-0.025963144666666632	-0.006081523333333297
68.872055	-0.02435022466666662	-0.006547323333333323
69.193506	-0.023474684666666645	-0.005933989999999982
69.512529	-0.024062524666666606	-0.006035456666666624
69.834382	-0.023645004666666615	-0.005878123333333318
70.154883	-0.02453832466666662	-0.006023639999999965
70.475797	-0.02498244466666662	-0.005902806666666649
70.796869	-0.024576684666666643	-0.006661056666666647
71.117885	-0.025000844666666622	-0.005926139999999955
71.437931	-0.023741764666666644	-0.00639815666666665
71.757585	-0.024279544666666625	-0.006258756666666615
72.077551	-0.024403164666666633	-0.006415756666666624
72.398603	-0.02506754466666662	-0.006542173333333322
72.718632	-0.02378444466666661	-0.006872223333333316
73.039414	-0.024720184666666662	-0.0066013899999999666
73.363651	-0.025414764666666638	-0.006453256666666643
73.682573	-0.024849204666666617	-0.006481956666666622
74.002545	-0.02446018466666664	-0.005867989999999971
74.324163	-0.02431802466666661	-0.005190873333333308
74.644351	-0.025517364666666615	-0.005637139999999971
74.965219	-0.024839884666666635	-0.005857156666666627
75.287178	-0.025383584666666608	-0.006226256666666652
75.608314	-0.025172044666666633	-0.0062765566666666455
75.929994	-0.02521244466666663	-0.006115339999999937
76.249882	-0.025434924666666654	-0.00630793999999998
76.570284	-0.025037684666666605	-0.005895589999999946
76.891795	-0.026191384666666616	-0.006246756666666654
77.211216	-0.02549988466666662	-0.006252873333333316
77.533487	-0.025713184666666646	-0.005765073333333297
77.854489	-0.025335704666666597	-0.00597295666666664
78.173838	-0.024941464666666597	-0.005965889999999974
78.493584	-0.025234264666666634	-0.006206706666666654
78.81293	-0.025704444666666604	-0.006061973333333304
79.13192	-0.02519430466666661	-0.005043523333333304
79.451954	-0.02568992466666664	-0.005242373333333296
79.771784	-0.02466804466666666	-0.006299523333333307
80.094214	-0.02587544466666662	-0.005736706666666637
80.41427	-0.02597228466666664	-0.0061976899999999545
80.735238	-0.02610768466666662	-0.006492556666666631
81.055205	-0.02630616466666661	-0.006833606666666649
81.37507	-0.02325798466666663	-0.0062767233333333354
81.696202	-0.025111224666666626	-0.00666627333333331
82.017092	-0.024286024666666635	-0.00564342333333331
82.338695	-0.024793264666666613	-0.005894856666666656
82.659377	-0.025549244666666644	-0.006139589999999945
82.980085	-0.02608694466666663	-0.006494556666666647
83.301447	-0.025771664666666604	-0.0068693066666666676
83.621495	-0.025314824666666624	-0.006472906666666643
83.94139	-0.025283384666666624	-0.005717606666666643
84.262138	-0.02521820466666664	-0.0058712233333333
84.582204	-0.02517390466666663	-0.005686173333333318
84.902233	-0.024558604666666612	-0.006313573333333294
85.221775	-0.02454424466666665	-0.006485406666666638
85.544839	-0.02398972466666664	-0.0064966399999999425
85.865603	-0.025315444666666638	-0.006490906666666625
86.184443	-0.024905204666666625	-0.006104006666666643
86.502803	-0.025040604666666612	-0.005468939999999978
86.826437	-0.0257345246666666	-0.005587523333333316
87.144284	-0.024804944666666617	-0.005106673333333307
87.464888	-0.024517504666666634	-0.005744823333333315
87.784995	-0.023480204666666605	-0.0058914399999999605
88.10361	-0.024279764666666637	-0.006552223333333325
88.422626	-0.025100804666666615	-0.006088689999999984
88.74329	-0.024103004666666643	-0.006606923333333288
89.06548	-0.02374772466666661	-0.006806439999999969
89.386448	-0.024090044666666637	-0.006268173333333307
89.70736	-0.025127404666666624	-0.00605520666666666
90.028689	-0.025735524666666603	-0.00621882333333329
90.34918	-0.025188564666666607	-0.0055924733333332964
90.667695	-0.02491708466666661	-0.006003556666666636
90.988468	-0.024389144666666647	-0.005559256666666647
91.303936	-0.024812444666666645	-0.00647988999999997
91.623508	-0.024372084666666627	-0.006232689999999957
91.942985	-0.024901444666666633	-0.006146223333333298
92.259641	-0.024561644666666632	-0.00644830666666663
92.578072	-0.025961244666666616	-0.0063291733333332946
92.897725	-0.024004304666666643	-0.00550783999999999
93.21903	-0.024863804666666635	-0.00568488999999997
93.536683	-0.025566424666666605	-0.00611178999999995
93.856215	-0.0251495246666666	-0.005288006666666627
94.17532	-0.025193804666666604	-0.005932923333333294
94.495142	-0.02463668466666664	-0.0052622066666666205
94.815056	-0.025985564666666634	-0.006284273333333312
95.134624	-0.025478604666666627	-0.005283456666666654
95.452417	-0.025328364666666624	-0.006222106666666625
95.770411	-0.02594258466666663	-0.00623082333333332
96.092929	-0.026143224666666614	-0.00599392333333329
96.413519	-0.025816004666666614	-0.005751439999999983
96.733924	-0.025962104666666645	-0.00467195666666662
97.054042	-0.025468964666666632	-0.005289089999999964
97.374852	-0.026163384666666633	-0.00632128999999997
97.695477	-0.02604048466666662	-0.005888273333333291
98.013457	-0.02617282466666663	-0.00488885666666664
98.334456	-0.02495792466666662	-0.0062850733333333075
98.653489	-0.0256145046666666	-0.006199789999999959
98.974119	-0.025395464666666628	-0.005887623333333318
99.294103	-0.02536248466666663	-0.006202406666666614
99.615352	-0.02546378466666664	-0.005242356666666656
99.935396	-0.02558914466666663	-0.005827806666666634
100.255067	-0.025698304666666633	-0.006231089999999967
100.577486	-0.02579444466666662	-0.006867906666666659
100.896854	-0.025772924666666624	-0.006170689999999983
101.221966	-0.02567266466666664	-0.004927939999999978
101.542782	-0.02678446466666662	-0.00659330666666665
101.863644	-0.026074984666666627	-0.005707339999999991
102.185318	-0.02631606466666662	-0.0054245233333333155
102.50464	-0.02592260466666661	-0.0064320733333332976
102.82355	-0.02535652466666662	-0.006713473333333317
103.14222	-0.02565774466666662	-0.0055538233333333005
103.462316	-0.026012464666666613	-0.0067679733333333115
103.780267	-0.024668584666666615	-0.005924823333333315
104.102808	-0.025613304666666635	-0.00550297333333329
104.424333	-0.025185704666666642	-0.006274973333333304
104.741985	-0.024874684666666612	-0.0058465899999999614
105.061055	-0.024699044666666614	-0.005853156666666655
105.379252	-0.024799924666666612	-0.005891056666666621
105.695675	-0.02523814466666662	-0.005761689999999972
106.01373	-0.024296504666666635	-0.006063923333333318
106.335099	-0.02530470466666663	-0.006169056666666649
106.654597	-0.02523406466666662	-0.005506306666666645
106.974568	-0.024579384666666614	-0.006416706666666647
107.292971	-0.025224884666666635	-0.005542323333333317
107.61033	-0.024359704666666638	-0.004608856666666637
107.929151	-0.025145104666666647	-0.004808889999999996
108.248057	-0.025400084666666635	-0.00509970666666663
108.565721	-0.024997404666666605	-0.0052710399999999725
108.889641	-0.025419564666666623	-0.005431373333333299
109.207657	-0.025521904666666633	-0.006023056666666628
109.526221	-0.025470124666666615	-0.00617790666666664
109.843824	-0.025679984666666645	-0.005683489999999976
110.161824	-0.02558488466666663	-0.005351773333333305
110.479801	-0.025332084666666616	-0.006240223333333285
110.800741	-0.026181004666666625	-0.005411139999999981
111.121386	-0.02541076466666663	-0.005249006666666653
111.440074	-0.0242925246666666	-0.005254156666666648
111.760116	-0.02527280466666663	-0.0055447066666666255
112.081305	-0.024901704666666635	-0.005481989999999955
112.401081	-0.024766104666666632	-0.0054920399999999715
112.722708	-0.024653824666666622	-0.005672706666666652
113.042784	-0.02374838466666661	-0.005376173333333299
113.360904	-0.024124424666666623	-0.005699239999999962
113.679591	-0.024923604666666634	-0.005979456666666628
114.000256	-0.024241304666666613	-0.005598523333333295
114.320336	-0.02445184466666664	-0.005810756666666625
114.640524	-0.02432374466666662	-0.006230473333333329
114.959346	-0.024853964666666617	-0.005577889999999998
115.280511	-0.025052524666666624	-0.005462356666666658
115.600365	-0.023906624666666616	-0.004839389999999981
115.919304	-0.023976824666666646	-0.005430039999999969
116.239074	-0.02370194466666662	-0.005041339999999964
116.559398	-0.023974684666666624	-0.004922406666666643
116.878493	-0.02408034466666662	-0.00489338999999997
117.199421	-0.024191524666666638	-0.005380323333333316
117.520534	-0.023785624666666623	-0.005416023333333293
117.843502	-0.024577364666666622	-0.005163289999999983
118.163117	-0.024471084666666632	-0.0057573566666666255
118.482832	-0.025103724666666626	-0.005144373333333309
118.802839	-0.024546044666666617	-0.006545173333333316
119.124115	-0.025364164666666616	-0.005969089999999973
119.44408	-0.025453784666666625	-0.00494645666666664
119.762078	-0.025442884666666627	-0.004805156666666625
120.082329	-0.02519954466666663	-0.004934989999999996
120.401186	-0.025732724666666634	-0.0040500066666666334
120.723098	-0.025211584666666658	-0.005187856666666625
121.042499	-0.025645964666666625	-0.005429306666666633
121.363926	-0.02549928466666664	-0.005364989999999954
121.685347	-0.024909164666666643	-0.006161923333333296
122.004849	-0.024646764666666637	-0.005256873333333301
122.325917	-0.02447902466666662	-0.006044489999999954
122.646699	-0.024054604666666618	-0.0055458733333333165
122.965636	-0.02447156466666665	-0.005749906666666638
123.286158	-0.024998464666666616	-0.005054289999999989
123.60578	-0.025537604666666623	-0.004922623333333316
123.92773	-0.025683664666666634	-0.004772689999999978
124.248701	-0.02526178466666663	-0.005562456666666636
124.570786	-0.024578704666666628	-0.00622188999999998
124.890218	-0.024826524666666638	-0.005619139999999985
125.210253	-0.025511824666666617	-0.005511239999999959
125.528258	-0.02460958466666662	-0.005441173333333327
125.850567	-0.024974844666666628	-0.005674123333333299
126.172063	-0.024824464666666622	-0.005919189999999973
126.491751	-0.023900604666666637	-0.005089389999999981
126.808847	-0.02497078466666664	-0.004852573333333314
127.125811	-0.024874884666666645	-0.005182539999999981
127.444013	-0.02392944466666664	-0.005054606666666646
127.763598	-0.02502824466666665	-0.004952456666666656
128.081558	-0.024451864666666635	-0.005214973333333294
128.39859	-0.02289100466666662	-0.0057605899999999865
128.716616	-0.023197824666666624	-0.00592145666666664
129.03408	-0.02381666466666661	-0.0056314066666666345
129.354094	-0.02374536466666663	-0.005503873333333321
129.673049	-0.023431424666666645	-0.005906623333333296
129.991989	-0.023881064666666653	-0.005546189999999974
130.309684	-0.02374002466666661	-0.005089889999999986
130.631598	-0.02363330466666661	-0.005880006666666646
130.949328	-0.024940424666666634	-0.005213506666666655
131.266966	-0.02365322466666663	-0.005529256666666644
131.586103	-0.02362680466666663	-0.006438989999999982
131.906407	-0.02410448466666663	-0.005707906666666633
132.232018	-0.023954184666666635	-0.005577506666666648
132.552873	-0.02412420466666663	-0.004891239999999987
132.870844	-0.024887704666666614	-0.005003523333333311
133.190412	-0.023942684666666613	-0.004974556666666634
133.509412	-0.024576884666666642	-0.004797373333333309
133.829185	-0.024641724666666625	-0.004815039999999983
134.150485	-0.02494470466666663	-0.00424010666666665
134.471962	-0.02424640466666663	-0.0044905733333333074
134.791782	-0.02522190466666659	-0.004940106666666634
135.110875	-0.025188164666666634	-0.0045248733333332946
135.430844	-0.024325404666666623	-0.004336856666666643
135.749486	-0.024350604666666654	-0.00500270666666663
136.069478	-0.02392936466666663	-0.004545539999999977
136.390999	-0.02500522466666663	-0.003795973333333318
136.710522	-0.024818584666666633	-0.0052957733333333186
137.031688	-0.02423560466666664	-0.004729473333333303
137.352705	-0.024746084666666647	-0.004228156666666631
137.672256	-0.024134104666666607	-0.003959906666666647
137.995441	-0.02345074466666665	-0.0038910399999999845
138.316985	-0.023339744666666613	-0.00396365666666663
138.639926	-0.023525884666666625	-0.005018873333333303
138.960664	-0.023027064666666635	-0.004127123333333302
139.280758	-0.022920384666666634	-0.004913823333333294
139.600432	-0.023416284666666648	-0.005413023333333318
139.923365	-0.022608064666666622	-0.004827423333333289
140.242944	-0.021856684666666605	-0.005585023333333318
140.562942	-0.022149124666666624	-0.004964339999999984
140.882978	-0.022581484666666634	-0.005551123333333306
141.20269	-0.023149624666666656	-0.0055262066666666625
141.523628	-0.02287984466666663	-0.004459323333333302
141.842317	-0.022757164666666628	-0.00509505666666663
142.16133	-0.023691964666666628	-0.0048987233333333035
142.480648	-0.02274390466666664	-0.004806056666666637
142.801618	-0.023458324666666624	-0.004498056666666653
143.120737	-0.022813104666666622	-0.004588289999999977
143.441544	-0.02255368466666661	-0.004506139999999968
143.763937	-0.022645544666666607	-0.005114156666666629
144.086499	-0.023443864666666613	-0.005115039999999955
144.407092	-0.023575524666666636	-0.004981756666666638
144.729054	-0.022789864666666625	-0.0052919899999999825
145.048177	-0.023289984666666645	-0.005405823333333286
145.367847	-0.02290890466666664	-0.004989173333333319
145.687428	-0.023182024666666634	-0.004736873333333294
146.005483	-0.023495004666666635	-0.004062106666666621
146.325458	-0.022791504666666636	-0.004127539999999976
146.645349	-0.02366876466666663	-0.004276056666666657
146.964463	-0.02128440466666661	-0.0043111233333333054
147.285324	-0.022251204666666625	-0.005044606666666622
147.605332	-0.022087944666666616	-0.004857523333333317
147.929078	-0.021056244666666633	-0.004917356666666636
148.245444	-0.021123964666666627	-0.004747373333333291
148.564424	-0.02072790466666661	-0.0043712733333333325
148.882425	-0.019505244666666626	-0.0038331899999999772
149.199037	-0.019007364666666603	-0.0040004733333333055
149.515667	-0.018199144666666667	-0.0036716233333333043
149.833652	-0.01907834466666663	-0.003947939999999997
150.153626	-0.01820666466666661	-0.0032660066666666218
150.470762	-0.017546924666666602	-0.003359556666666638
150.789379	-0.017825544666666616	-0.00266333999999994
151.107455	-0.01722132466666665	-0.0032950066666666326
151.427119	-0.018067504666666616	-0.0031030566666666406
151.747101	-0.017426284666666625	-0.0035502066666666435
152.068038	-0.01704096466666662	-0.00331910666666665
152.389227	-0.015316524666666614	-0.002616439999999993
152.709903	-0.01535200466666663	-0.0036849066666666402
153.030923	-0.013598884666666616	-0.0035729566666666407
153.352792	-0.014093044666666643	-0.004239589999999969
153.673905	-0.012972264666666627	-0.003437739999999976
153.995993	-0.012339984666666609	-0.0030812899999999818
154.313915	-0.012193104666666604	-0.002732489999999995
154.633296	-0.01119846466666664	-0.0026828066666666575
154.954961	-0.010470364666666638	-0.002071456666666638
155.273729	-0.00854158466666664	-0.0015233899999999624
155.598214	-0.007848624666666632	-0.0023488066666666287
155.918342	-0.008246984666666618	-0.0017451899999999705
156.236776	-0.007512824666666612	-0.0014106899999999922
156.557603	-0.007154724666666612	-0.0017096899999999536
156.879535	-0.007278084666666612	-0.001995906666666649
157.19959	-0.0064143646666666495	-0.000768589999999981
157.519513	-0.005759164666666638	-0.0012965899999999725
157.83789	-0.0056630646666666114	-0.0017090066666666653
158.155948	-0.0061680246666666275	-0.002003823333333307
158.474762	-0.004299524666666615	-0.0014567733333333093
158.793478	-0.0047341846666666245	-0.0012411899999999708
159.113187	-0.004217404666666619	-0.0011062399999999574
159.433158	-0.0042245246666666346	-0.0022937566666666556
159.753187	-0.00387552466666663	-0.0014029233333332964
160.073501	-0.0039895446666666275	-0.0021519066666666384
160.390225	-0.0043525646666666305	-0.001164606666666614
160.709189	-0.0038398846666666264	-0.0020396733333333202
161.029034	-0.0026507246666666318	-0.0008869399999999472
161.348178	-0.003427724666666626	-0.0008002899999999628
161.666763	-0.003969004666666614	-0.001186073333333315
161.984254	-0.004070284666666623	-0.001395939999999966
162.30588	-0.0036253446666666246	-0.0012688066666666452
162.622807	-0.004525584666666621	-0.0009026566666666449
162.940372	-0.004030404666666626	-0.001505939999999988
163.263614	-0.0036664446666666074	-0.00047295666666664904
163.584401	-0.0035041446666666254	-0.0010638733333332984
163.905262	-0.004149604666666617	-0.0009213566666666275
164.225311	-0.004068364666666641	-0.001244189999999983
164.544042	-0.0021759246666666066	-0.0021538899999999687
164.864231	-0.001948104666666628	-0.001672539999999963
165.186057	-0.001948964666666614	-0.0016121399999999796
165.50684	-0.0009933646666666351	-0.0012831733333332946
165.827478	-0.0029797846666666404	-0.00098080666666663
166.149665	-0.0019527846666666238	-0.0008870399999999593
166.46982	-0.002714764666666619	-0.0016922066666666218
166.792602	-0.0031705446666666194	-0.0020326566666666324
167.113576	-0.0030828246666666282	-0.0011756066666666481
167.432118	-0.00378642466666661	-0.00041872333333331513
167.752127	-0.003247544666666613	-0.0007658399999999668
168.072086	-0.003277124666666631	-0.00017482333333328678
168.391802	-0.0035624246666666358	-0.0004701899999999676
168.711027	-0.002430064666666648	-0.0007497899999999771
169.032992	-0.0027057846666665997	-0.0005723066666666379
169.354209	-0.0032441246666666257	-0.0003098566666666358
169.67276	-0.0030137246666666227	-0.0010540733333332941
169.992415	-0.0024353246666666494	-0.000785939999999985
170.312402	-0.0024470846666666156	-0.0013429399999999637
170.631739	-0.00163146466666661	-0.0018706733333333087
170.952657	-0.0018055046666666241	-0.0012255233333333254
171.278686	-0.0020265646666666136	-0.0018454066666666324
171.599461	-0.001717664666666624	-0.00212382333333333
171.921281	-0.002629204666666629	-0.001454939999999974
172.242317	-0.0021700446666665764	-0.0013823899999999556
172.563134	-0.002800784666666617	-0.0013936733333332896
172.882045	-0.0018357646666666116	-0.0009960899999999634
173.203021	-0.0020356446666666196	-0.0015133066666666167
173.522012	-0.0017542446666666323	-0.0013557399999999896
173.844083	-0.0009908046666666226	-0.0014841899999999731
174.163118	-0.001957264666666625	-0.0008105733333333096
174.483798	-0.0011768846666666444	-0.0013299566666666134
174.802663	-0.0016126846666666306	-0.0016844233333332959
175.12192	-0.002179444666666619	-0.0007140733333333102
175.441585	-0.002014604666666636	-0.0015254066666666362
175.762282	-0.0023947446666666206	-0.0013885566666666284
176.083251	-0.0017174646666666294	-0.000933406666666641
176.404347	-0.0030310846666666167	-0.00020127333333331185
176.726041	-0.0013850446666666184	-0.0005547899999999809
177.04688	-0.0020728446666666346	-3.6373333333316236e-05
177.366508	-0.0017978046666666304	-0.0008469566666666298
177.685457	-0.0020258246666666146	-0.0009609566666666283
178.006139	-0.002708484666666594	-0.0005983399999999842
178.327029	-0.0018100046666666147	-0.0013673733333332873
178.648057	-0.002017264666666635	-0.0007771233333333146
178.969964	-0.002812384666666634	-0.001643473333333335
179.290684	-0.002163744666666656	-0.0008266233333333086
179.610721	-0.0011847446666666483	-0.0009241899999999683
179.931118	-0.001539204666666627	-0.0006822733333332979
180.251863	-0.001401224666666623	-0.0005410399999999649
180.571327	-0.0010627846666666275	-0.0006499566666666271
180.893013	-0.0007707846666666074	-0.0013365566666666366
181.212964	-0.00201790466666662	-0.0009772233333332863
181.532994	-0.00111700466666661	-0.0009246733333333109
181.852774	-0.0011889846666666482	-0.0013598233333332876
182.172858	-0.0020445246666666306	-0.0014723233333332937
182.491777	-0.0014808646666666203	-0.0010244066666666347
182.812803	-0.0005507646666666477	-0.002191539999999969
183.133311	-0.0013696046666666294	-0.0018477566666666445
183.453366	-0.0011769246666666067	-0.001625589999999964
183.772381	-0.0018473046666666326	-0.0008874399999999708
184.093724	-0.001341984666666607	-0.0007920066666666503
184.413731	-0.000664064666666625	-0.0013008233333333026
184.733336	-0.001571304666666612	-0.0007288233333332903
185.055341	-0.001655104666666618	-0.0007575733333333168
185.376037	-0.0013066046666666332	-0.00038725666666664105
185.696259	-0.00027174466666663453	-0.0012673233333332968
186.017235	-0.00027364466666663365	-0.0013407399999999653
186.336589	-0.0013450446666666226	-0.0019580899999999727
186.659633	-0.0010962846666666137	-0.0020933066666666508
186.981583	-0.001046484666666614	-0.0016351733333332859
187.300623	-0.00017054466666663326	-0.001220189999999936
187.621291	-0.001068004666666622	-0.0011363899999999733
187.940412	-0.0006973046666666205	-0.0015936566666666329
188.256895	-0.0014258046666666246	-0.0012948733333333073
188.577805	-0.0020056846666666297	-0.00194765666666664
188.898532	-0.0017720446666666001	-0.0005313566666666306
189.215694	-0.0015602046666666146	-0.0019005066666666303
189.536836	-0.0022925846666666137	-0.002295223333333309
189.854663	-0.0014768446666666214	-0.0026067733333333073
190.171647	-0.0015434046666666424	-0.0014404899999999564
190.489106	-0.0008828246666666373	-0.0021840899999999858
190.809111	-0.0019403246666666318	-0.0018197566666666488
191.127446	-0.001524744666666622	-0.0019876733333333008
191.444475	-0.0015984646666666103	-0.0013422233333333182
191.764932	-0.0017766246666666042	-0.0012625733333333038
192.083594	-0.0010619446666666533	-0.0014227233333333016
192.401315	-0.001336244666666636	-0.0011993399999999839
192.718211	-0.001281024666666636	-0.0012654566666666321
193.03686	-0.0012624646666666405	-0.0015723066666666525
193.352385	-0.0013772046666666315	-0.0006977233333332981
193.671426	-0.0009322446666666262	-0.0015548399999999601
193.992524	-0.00031578466666660197	-0.0013817566666666319
194.312995	-0.000532724666666623	-0.0012979899999999666
194.635197	-0.0008694246666666073	-0.0006095399999999593
194.954634	-0.0007420046666666181	-0.0012733399999999516
195.274589	-0.0006186046666666279	-0.0012463399999999801
195.595888	-0.0009651846666666297	-0.0009657233333332885
195.915345	-0.0006108846666666168	-0.0010679233333333177
196.23603	-0.0007357246666665984	-0.0008790566666666277
196.557036	-8.202466666664132e-05	-0.00037857333333329396
196.878097	-0.0004682846666666296	-0.0003471066666666291
197.197543	-0.0012524246666666405	-0.0003303233333333035
197.517254	-0.0010448046666666267	-0.00029827333333331635
197.838161	-0.0016418646666666093	-0.0010531566666666288
198.16066	-0.0020185846666666172	-0.0016028566666666244
198.479445	-0.002041224666666641	-0.0016124066666666492
198.798842	-0.0013393046666666242	-0.0014109233333333138
199.120107	-0.001203584666666624	-0.001764206666666629
199.439101	-0.0008363246666666102	-0.0011756733333333075
199.759905	-0.0015672846666666073	-0.0019226899999999676
200.078708	-0.0007957846666665991	-0.0015113899999999643
200.399172	-0.001926444666666638	-0.0009181733333333183
200.720344	-0.0011839046666666242	-0.0017079399999999634
201.040182	-0.0016453246666666478	-0.0024255733333332966
201.361238	-0.0017137646666666618	-0.0017745733333333208
201.681626	-0.001799444666666622	-0.0007346566666666157
202.000454	-0.0006708246666666362	-0.001787873333333287
202.32356	-0.0012369246666666	-0.0012264066666666333
202.645362	-0.002334724666666599	-0.0013546399999999857
202.963297	-0.0010104246666666206	-0.0013606733333332982
203.283329	-0.000933604666666632	-0.0007135566666666334
203.60284	-0.00039718466666663343	-0.0008997566666666355
203.92271	0.0005723153333333675	-0.0007023399999999633
204.244531	-0.0007263646666666346	-0.0015397399999999746
204.565656	-0.0011244446666666187	-0.0015412399999999854
204.884897	-0.0011028046666666292	-0.0015588899999999424
205.206773	-0.000886324666666638	-0.0012815066666666403
205.527772	-0.0004820446666666256	-0.0006393399999999697
205.849854	-0.0010638846666666147	-0.0015894066666666355
206.171838	-0.002381604666666626	-0.0013378066666666494
206.494187	-0.0018708646666666107	-0.0012182233333332914
206.814875	-0.001389704666666608	-0.0007858399999999774
207.135993	-0.0012091846666666185	-0.0011316899999999862
207.456511	-0.0014034846666666268	-0.0009940566666666595
207.776735	-0.0015511846666666329	-0.0013125066666666435
208.097426	-0.0011212646666666436	-0.0016358399999999856
208.417306	-0.0014898246666666282	-0.0011777066666666253
208.739415	-0.0013181646666666047	-0.0008770899999999878
209.060214	-0.0007723846666666256	-0.00048795666666666865
209.379976	-0.0010343646666666317	-0.0010716566666666382
209.700053	-0.001927024666666627	-0.0011450066666666054
210.021722	-0.001417724666666642	-0.0013589066666666223
210.344804	-0.0018324046666666205	-0.0003282233333332894

## Sheet: Figure 3f
WT	D79N	Average WT	Average D79N	Standard deviation WT	Standard deviation D79N
108.14885356882054	26.83966167150101	100.0	22.27761603092615	10.89725705377939	3.2728857065687915
95.71572048055563	26.219894563106354
96.93590686210632	17.52683500107913
115.39980921809526	20.44900778845823
83.79970987042223	21.589419390449553
	21.040877770962624

## Sheet: Figure 5b
WT		D79N
Proton pathway (Å)	delta_G (kcal mol-1)	Proton pathway (Å)	delta_G (kcal mol-1)
0.31125	3.83711	11.1176	1.9829
0.43375	2.91828	11.15	2.15153
0.55625	2.35117	11.1822	2.44157
0.67875	1.50158	11.2145	2.67945
0.80125	0.712766	11.2469	2.87443
0.92375	0	11.2791	3.03148
1.04625	0.248821	11.3115	3.15177
1.16875	1.60067	11.3438	3.26629
1.29125	2.37803	11.376	3.42877
1.41375	2.43468	11.4084	3.55671
1.53625	2.75611	11.4406	3.81779
1.65875	3.08527	11.473	4.00325
1.78125	3.36814	11.5053	4.08036
1.90375	3.03367	11.5375	3.98258
2.02625	3.44861	11.5699	4.00677
2.14875	4.15202	11.6021	4.04052
2.27125	4.53533	11.6344	4.18745
2.39375	4.47307	11.6668	4.35947
2.51625	4.76663	11.699	4.57582
2.63875	4.75121	11.7314	4.75012
2.76125	5.20276	11.7637	4.86151
2.88375	4.85388	11.7959	4.97463
3.00625	5.18743	11.8283	5.07191
3.12875	5.37611	11.8605	5.14149
3.25125	5.23977	11.8928	5.05648
3.37375	5.27808	11.9252	4.94694
3.49625	5.38161	11.9574	4.97619
3.61875	5.26968	11.9898	5.09398
3.74125	5.47995	12.0221	5.2621
3.86375	5.13567	12.0543	5.29841
3.98625	4.52767	12.0867	5.34635
4.10875	4.50863	12.1189	5.34972
4.23125	4.4027	12.1512	5.32483
4.35375	4.14119	12.1836	5.40737
4.47625	3.53927	12.2158	5.48902
4.59875	3.20592	12.2482	5.66832
4.72125	2.7136	12.2805	5.80057
4.84375	2.21789	12.3127	5.89724
4.96625	1.82859	12.3451	6.00844
5.08875	1.60055	12.3773	5.98909
5.21125	1.35651	12.4096	6.02505
5.33375	1.13833	12.442	6.09473
5.45625	1.11034	12.4742	6.23934
5.57875	1.24227	12.5066	6.35548
5.70125	1.46034	12.5389	6.48389
5.82375	1.48911	12.5711	6.52681
5.94625	2.05254	12.6035	6.53265
6.06875	2.31154	12.6357	6.5783
6.19125	2.85326	12.668	6.45822
6.31375	3.27676	12.7004	6.48937
6.43625	3.30366	12.7326	6.5741
6.55875	3.42782	12.765	6.64402
6.68125	3.54108	12.7973	6.77562
6.80375	3.90105	12.8295	6.90489
6.92625	4.10385	12.8619	6.92861
7.04875	4.52381	12.8941	7.0276
7.17125	4.40945	12.9265	7.1497
7.29375	4.71107	12.9588	7.13381
7.41625	4.51398	12.991	7.18828
7.53875	4.68157	13.0234	7.22512
7.66125	4.60873	13.0556	7.2778
7.78375	4.90964	13.0879	7.27113
7.90625	4.78732	13.1203	7.24265
8.02875	5.18383	13.1525	7.24423
8.15125	5.06274	13.1849	7.30386
8.27375	5.35718	13.2172	7.41071
8.39625	5.4494	13.2494	7.56663
8.51875	5.77978	13.2818	7.71728
8.64125	5.88557	13.314	7.80456
8.76375	5.88499	13.3463	7.88055
8.88625	5.7443	13.3787	7.97624
9.00875	6.08841	13.4109	8.12064
9.13125	5.80124	13.4433	8.34564
9.25375	6.24336	13.4756	8.60749
9.37625	6.32212	13.5078	8.85188
9.49875	6.17509	13.5402	9.21029
9.62125	6.08259	13.5724	9.44082
9.74375	5.93217	13.6047	9.76127
9.86625	5.57933	13.6371	9.99633
9.98875	5.60051	13.6693	10.197
10.1113	5.23706	13.7017	10.3919
10.2338	4.76137	13.734	10.5821
10.3562	4.33597	13.7662	10.808
10.4787	3.98449	13.7986	11.0177
10.6013	3.3513	13.8308	11.1739
10.7238	3.01927	13.8631	11.3745
10.8462	2.58183	13.8955	11.5475
10.9688	2.208	13.9277	11.6603
11.0913	1.9829	13.9601	11.8079
11.0883	2.17658	13.9924	12.0839
11.1205	2.25933	14.0246	12.3006
11.1527	2.3782	14.057	12.4209
11.1849	2.36457	14.0892	12.5486
11.2171	2.27916	14.1215	12.6965
11.2493	2.30605	14.1539	12.8311
11.2815	2.29334	14.1861	13.0003
11.3137	2.28392	14.2185	13.263
11.3459	2.57397	14.2508	13.5157
11.3781	2.87937	14.283	13.8095
11.4103	3.10157	14.3154	14.0137
11.4425	3.24928	14.3476	14.2953
11.4747	3.41991	14.3799	14.596
11.5069	3.46595	14.4123	14.8014
11.5391	3.61934	14.4445	15.0723
11.5713	3.72092	14.4769	15.1924
11.6035	3.77888	14.5091	15.2235
11.6357	3.78803	14.5414	15.3224
11.6679	3.76404	14.5738	15.4654
11.7001	3.78255	14.606	15.5828
11.7323	3.84496	14.6384	15.7224
11.7645	3.99256	14.6707	15.8283
11.7967	4.21349	14.7029	16.0771
11.8289	4.29042	14.7353	16.2785
11.8611	4.39848	14.7675	16.5228
11.8933	4.5694	14.7998	16.7337
11.9255	4.66198	14.8322	16.9017
11.9577	4.75758	14.8644	17.0259
11.9899	4.93779	14.8968	17.0787
12.0221	5.11614	14.9291	17.1024
12.0543	5.27773	14.9613	17.2892
12.0865	5.47372	14.9937	17.5798
12.1187	5.62445	15.0259	17.7544
12.1509	5.83628	15.0582	17.9264
12.1831	5.98586	15.0906	18.0922
12.2153	6.03897	15.1228	18.2646
12.2475	6.1621	15.1552	18.4322
12.2797	6.26813	15.1875	18.6251
12.3119	6.32222	15.2197	18.8192
12.3441	6.42771	15.2521	19.0781
12.3763	6.58622	15.2843	19.2755
12.4085	6.71559	15.3166	19.4519
12.4407	6.88853	15.349	19.5684
12.4729	7.02918	15.3812	19.7274
12.5051	7.06498	15.4136	19.8945
12.5373	7.14174	15.4459	20.0094
12.5695	7.1625	15.4781	20.1442
12.6017	7.19943	15.5105	20.1955
12.6339	7.05063	15.5427	20.317
12.6661	6.77778	15.575	20.3215
12.6983	6.72938	15.6074	20.4041
12.7305	6.71616	15.6396	20.4926
12.7627	6.71386	15.672	20.4988
12.7949	6.71506	15.7043	20.525
12.8271	6.84567	15.7365	20.6166
12.8593	7.12357	15.7689	20.711
12.8915	7.17863	15.8011	20.7737
12.9237	7.20915	15.8334	20.9095
12.9559	7.17579	15.8658	20.9059
12.9881	7.17584	15.898	20.954
13.0203	7.27756	15.9304	21.0315
13.0525	7.28008	15.9627	21.1137
13.0847	7.33668	15.9949	21.338
13.1169	7.39208	16.0272	21.4747
13.1491	7.50668	16.0596	21.5392
13.1813	7.60016	16.0919	21.5818
13.2135	7.71482	16.1242	21.8356
13.2457	7.7911	16.1564	21.9868
13.2779	7.8638	16.1887	22.2029
13.3101	7.97198	16.2211	22.3044
13.3423	8.12201	16.2534	22.319
13.3745	8.17166	16.2857	22.3076
13.4067	8.21943	16.3179	22.3666
13.4389	8.24675	16.3502	22.4065
13.4711	8.27686	16.3825	22.4176
13.5033	8.42321	16.4149	22.4669
13.5355	8.50972	16.4472	22.5033
13.5677	8.65375	16.4794	22.6163
13.5999	8.78712	16.5117	22.7454
13.6321	8.97337	16.544	22.813
13.6643	9.11638	16.5764	22.8929
13.6965	9.24636	16.6087	22.9142
13.7287	9.36127	16.641	23.0032
13.7609	9.52454	16.6732	22.9807
13.7931	9.56428	16.7055	23.0304
13.8253	9.59668	16.7379	23.1261
13.8575	9.72452	16.7702	23.2465
13.8897	9.87701	16.8025	23.264
13.9219	10.0548	16.8347	23.3131
13.9541	10.1474	16.867	23.3288
13.9863	10.1872	16.8993	23.3935
14.0185	10.216	16.9317	23.4939
14.0507	10.2246	16.964	23.5062
14.0829	10.2533	16.9962	23.5797
14.1151	10.385	17.0285	23.6989
14.1473	10.5685	17.0608	23.7501
14.1795	10.7506	17.0932	23.7329
14.2117	10.8889	17.1255	23.732
14.2439	10.9182	17.1578	23.7361
14.2761	10.918	17.19	23.8302
14.3083	10.8851	17.2223	24.0303
14.3405	10.8982	17.2547	24.1453
14.3727	10.9772	17.287	24.1641
14.4049	11.0878	17.3193	24.2086
14.4371	11.1291	17.3515	24.2957
14.4693	11.1758	17.3838	24.342
14.5015	11.2675	17.4161	24.4837
14.5337	11.3217	17.4485	24.5395
14.5659	11.3494	17.4808	24.5883
14.5981	11.3272	17.513	24.6579
14.6303	11.2998	17.5453	24.7456
14.6625	11.3258	17.5776	24.7915
14.6947	11.3253	17.61	24.8328
14.7269	11.3497	17.6423	24.8511
14.7591	11.3873	17.6745	24.8959
14.7913	11.4291	17.7068	24.9409
14.8235	11.4478	17.7391	24.8447
14.8557	11.6112	17.7715	24.8175
14.8879	11.7332	17.8038	24.7876
14.9201	11.8186	17.8361	24.7587
14.9523	11.829	17.8683	24.6944
14.9845	11.8704	17.9006	24.6077
15.0167	11.8398	17.933	24.6489
15.0489	11.7415	17.9653	24.6082
15.0811	11.6224	17.9976	24.6873
15.1133	11.5261	18.0298	24.7856
15.1455	11.3939	18.0621	24.8783
15.1777	11.4014	18.0944	24.8876
15.2099	11.4304	18.1268	24.9199
15.2421	11.4106	18.1591	24.872
15.2743	11.363	18.1913	24.829
15.3065	11.3425	18.2236	24.7913
15.3387	11.3276	18.2559	24.8506
15.3709	11.3935	18.2883	24.8208
15.4031	11.4225	18.3206	24.7951
15.4353	11.4689	18.3529	24.8475
15.4675	11.5072	18.3851	24.9122
15.4997	11.4696	18.4174	24.8986
15.5319	11.4141	18.4498	24.8416
15.5641	11.3482	18.4821	24.8347
15.5963	11.2751	18.5144	24.7321
15.6285	11.2397	18.5466	24.6976
15.6607	11.246	18.5789	24.7432
15.6929	11.3124	18.6112	24.6711
15.7251	11.329	18.6436	24.553
15.7573	11.3176	18.6759	24.4158
15.7895	11.2408	18.7081	24.3448
15.8217	11.1547	18.7404	24.3106
15.8539	11.1008	18.7727	24.3578
15.8861	11.1034	18.8051	24.415
15.9183	11.1876	18.8374	24.4389
15.9505	11.2385	18.8697	24.4047
15.9827	11.1968	18.9019	24.3558
16.0149	11.1757	18.9342	24.304
16.0471	11.0762	18.9666	24.2975
16.0793	10.9839	18.9989	24.3158
16.1115	10.9089	19.0312	24.299
16.1437	10.8486	19.0634	24.2865
16.1759	10.8186	19.0957	24.2901
16.2081	10.8574	19.1281	24.1986
16.2403	10.8465	19.1604	24.1494
16.2725	10.7996	19.1927	24.0346
16.3047	10.725	19.2249	23.9703
16.3369	10.6744	19.2572	24.0136
16.3691	10.6444	19.2895	24.1504
16.4013	10.5865	19.3219	24.2188
16.4335	10.6198	19.3542	24.1998
16.4657	10.6085	19.3864	24.1584
16.4979	10.5226	19.4187	24.0412
16.5301	10.4758	19.451	23.8351
16.5623	10.3937	19.4834	23.8171
16.5945	10.2827	19.5157	23.8598
16.6267	10.2403	19.548	23.9394
16.6589	10.2139	19.5802	23.9474
16.6911	10.2903	19.6125	23.9665
16.7233	10.3002	19.6449	23.956
16.7555	10.2754	19.6772	23.8267
16.7877	10.2311	19.7095	23.7484
16.8199	10.14	19.7417	23.6413
16.8521	10.0541	19.774	23.6628
16.8843	10.0529	19.8063	23.5861
16.9165	10.0258	19.8387	23.6287
16.9487	9.97931	19.871	23.5936
16.9809	9.94191	19.9032	23.5955
17.0131	9.80799	19.9355	23.5784
17.0453	9.69222	19.9678	23.6542
17.0775	9.55889	20.0002	23.7595
17.1097	9.45502	20.0325	23.7247
17.1419	9.31475	20.0648	23.6851
17.1741	9.19163	20.097	23.6606
17.2063	9.09455	20.1293	23.6787
17.2385	8.91374	20.1617	23.6825
17.2707	8.82088	20.194	23.6126
17.3029	8.71119	20.2263	23.5922
17.3351	8.55824	20.2585	23.5743
17.3673	8.49445	20.2908	23.5579
17.3995	8.37426	20.3231	23.5063
17.4317	8.36156	20.3555	23.4995
17.4639	8.32384	20.3878	23.5048
17.4961	8.24655	20.42	23.4533
17.5283	8.11951	20.4523	23.4319
17.5605	7.95239	20.4846	23.4268
17.5927	7.82718	20.517	23.4516
17.6249	7.7312	20.5493	23.5212
17.6571	7.59363	20.5816	23.5744
17.6893	7.48488	20.6138	23.6062
17.7215	7.32792	20.6461	23.615
17.7537	7.17641	20.6785	23.6077
17.7859	7.03348	20.7108	23.4937
17.8181	6.91237	20.7431	23.413
17.8503	6.74984	20.7753	23.3797
17.8825	6.56536	20.8076	23.4426
17.9147	6.45091	20.84	23.4551
17.9469	6.41001	20.8723	23.4115
17.9791	6.32781	20.9046	23.2286
18.0113	6.24036	20.9368	23.0722
18.0435	6.07111	20.9691	22.9379
18.0757	5.95138	21.0014	22.8601
18.1079	5.78363	21.0338	22.8453
18.1401	5.66727	21.0661	22.8177
18.1723	5.62362	21.0983	22.7474
18.2045	5.62144	21.1306	22.6603
18.2367	5.5677	21.1629	22.5909
18.2689	5.45913	21.1953	22.4983
18.3011	5.36747	21.2276	22.446
18.3333	5.2436	21.2599	22.3647
18.3655	5.06674	21.2921	22.2891
18.3977	5.03404	21.3244	22.2245
18.4299	5.07404	21.3568	22.1338
18.4621	5.12841	21.3891	22.0703
18.4943	5.18185	21.4214	22.0038
18.5265	5.20213	21.4536	21.9436
18.5587	5.16714	21.4859	21.9127
18.5909	5.14688	21.5182	21.918
18.6231	5.09173	21.5506	21.8564
18.6553	4.9183	21.5829	21.7521
18.6875	4.85907	21.6151	21.6731
18.7197	4.76432	21.6474	21.5995
18.7519	4.68187	21.6797	21.5472
18.7841	4.62108	21.7121	21.4219
18.8163	4.50976	21.7444	21.2536
18.8485	4.41515	21.7767	21.348
18.8807	4.35162	21.8089	21.3569
18.9129	4.39589	21.8412	21.2918
18.9451	4.48734	21.8736	21.2138
18.9773	4.53385	21.9059	21.0998
19.0095	4.54436	21.9382	20.8621
19.0417	4.55702	21.9704	20.5359
19.0739	4.60074	22.0027	20.2108
19.1061	4.70888	22.035	19.9639
19.1383	4.78506	22.0674	19.883
19.1705	4.85354	22.0997	19.7549
19.2027	4.92866	22.1319	19.6202
19.2349	4.96683	22.1642	19.4953
19.2671	5.01398	22.1965	19.2465
19.2993	5.03303	22.2289	19.0195
19.3315	4.98685	22.2612	18.9434
19.3637	5.02175	22.2934	18.9651
19.3959	4.97041	22.3257	18.9768
19.4281	4.98704	22.358	18.8966
19.4603	4.96243	22.3904	18.8102
19.4925	4.96377	22.4227	18.6943
19.5247	4.93758	22.455	18.5624
19.5569	4.88001	22.4872	18.458
19.5891	4.82718	22.5195	18.3735
19.6213	4.85083	22.5519	18.3732
19.6535	4.97921	22.5842	18.3998
19.6857	5.03768	22.6165	18.3617
19.7179	5.03849	22.6487	18.239
19.7501	5.0314	22.681	18.0421
19.7823	5.05018	22.7133	17.8368
19.8145	4.99068	22.7457	17.588
19.8467	4.96995	22.778	17.3827
19.8789	4.94231	22.8102	17.2967
19.9111	5.04592	22.8425	17.1544
19.9433	5.11716	22.8748	16.9416
19.9755	5.13025	22.9072	16.7743
20.0077	5.13432	22.9395	16.6389
20.0399	5.08998	22.9718	16.5056
20.0721	5.07971	23.004	16.3921
20.1043	5.03252	23.0363	16.2883
20.1365	4.94258	23.0687	16.1778
20.1687	4.84744	23.101	16.0836
20.2009	4.80923	23.1333	15.9872
20.2331	4.81222	23.1655	15.8724
20.2653	4.81255	23.1978	15.7009
20.2975	4.83925	23.2301	15.51
20.3297	4.78343	23.2625	15.3403
20.3619	4.80226	23.2948	15.1935
20.3941	4.88691	23.327	15.1302
20.4263	4.89793	23.3593	15.0897
20.4585	4.84035	23.3916	14.983
20.4907	4.78897	23.424	14.8431
20.5229	4.75397	23.4563	14.7254
20.5551	4.67178	23.4886	14.5389
20.5873	4.55402	23.5208	14.3836
20.6195	4.56602	23.5531	14.1971
20.6517	4.54731	23.5855	14.1117
20.6839	4.52048	23.6178	13.9413
20.7161	4.46103	23.6501	13.7782
20.7483	4.44942	23.6823	13.6171
20.7805	4.4184	23.7146	13.4126
20.8127	4.35968	23.7469	13.1898
20.8449	4.20354	23.7793	12.9588
20.8771	4.13227	23.8116	12.8981
20.9093	4.03833	23.8438	12.7187
20.9415	4.01262	23.8761	12.5213
20.9737	4.00804	23.9084	12.3802
21.0059	3.98814	23.9408	12.2452
21.0381	3.912	23.9731	12.0256
21.0703	3.84527	24.0053	11.9658
21.1025	3.76758	24.0376	11.8737
21.1347	3.69434	24.0699	11.8446
21.1669	3.77183	24.1023	11.7712
21.1991	3.72535	24.1346	11.6654
21.2313	3.71911	24.1669	11.5892
21.2635	3.73698	24.1991	11.4578
21.2957	3.69145	24.2314	11.3471
21.3279	3.66171	24.2638	11.1565
21.3601	3.63097	24.2961	11.0763
21.3923	3.63191	24.3284	11.018
21.4245	3.67879	24.3606	10.9376
21.4567	3.61377	24.3929	10.834
21.4889	3.56391	24.4252	10.7394
21.5211	3.53818	24.4576	10.6292
21.5533	3.5263	24.4899	10.5496
21.5855	3.39004	24.5221	10.5827
21.6177	3.30103	24.5544	10.5604
21.6499	3.30021	24.5867	10.4346
21.6821	3.375	24.6191	10.297
21.7143	3.42825	24.6514	10.2541
21.7465	3.44741	24.6837	10.1577
21.7787	3.41719	24.7159	10.0904
21.8109	3.37571	24.7482	10.0463
21.8431	3.42028	24.7806	10.0703
21.8753	3.33947	24.8129	10.0686
21.9075	3.36264	24.8452	10.0716
21.9397	3.2407	24.8774	10.0148
21.9719	3.13456	24.9097	9.97974
22.0041	3.05515	24.942	9.86072
22.0363	2.96535	24.9744	9.73644
22.0685	2.86585	25.0067	9.69458
22.1007	2.81839	25.0389	9.58344
22.1329	2.87918	25.0712	9.58067
22.1651	3.02824	25.1035	9.53154
22.1973	3.16078	25.1359	9.47891
22.2295	3.24504	25.1682	9.38273
22.2617	3.30716	25.2005	9.29606
22.2939	3.39185	25.2327	9.21456
22.3261	3.38292	25.265	9.21667
22.3583	3.37151	25.2974	9.19738
22.3905	3.45308	25.3297	9.10411
22.4227	3.52909	25.362	9.06149
22.4549	3.57956	25.3942	9.02033
22.4871	3.69533	25.4265	8.84767
22.5193	3.76548	25.4589	8.74833
22.5515	3.89318	25.4912	8.65553
22.5837	3.92873	25.5235	8.67414
22.6159	3.91456	25.5557	8.67537
22.6481	3.90476	25.588	8.65283
22.6803	3.97003	25.6203	8.56996
22.7125	4.01827	25.6527	8.49583
22.7447	4.05244	25.685	8.30634
22.7769	4.11517	25.7172	8.17939
22.8091	4.11125	25.7495	8.17075
22.8413	4.11939	25.7818	8.29617
22.8735	4.15963	25.8142	8.35239
22.9057	4.16439	25.8465	8.33185
22.9379	4.25563	25.8788	8.26672
22.9701	4.26196	25.911	8.12307
23.0023	4.32096	25.9433	7.89537
23.0345	4.24483	25.9757	7.68893
23.0667	4.21268	26.008	7.48138
23.0989	4.09962	26.0403	7.38423
23.1311	4.05047	26.0725	7.33223
23.1633	4.00745	26.1048	7.29988
23.1955	3.98884	26.1371	7.20376
23.2277	3.96269	26.1695	7.17799
23.2599	3.991	26.2018	7.05858
23.2921	4.00991	26.234	6.91352
23.3243	3.96299	26.2663	6.8647
23.3565	3.88479	26.2986	6.73458
23.3887	3.84258	26.331	6.63607
23.4209	3.93946	26.3633	6.55394
23.4531	4.01206	26.3956	6.44143
23.4853	4.0319	26.4278	6.25135
23.5175	4.00172	26.4601	6.07542
23.5497	3.94066	26.4925	6.033
23.5819	3.8043	26.5248	5.89859
23.6141	3.68487	26.5571	5.81326
23.6463	3.70817	26.5893	5.70057
23.6785	3.74662	26.6216	5.64022
23.7107	3.71141	26.6539	5.65416
23.7429	3.71583	26.6863	5.54797
23.7751	3.72301	26.7186	5.36111
23.8073	3.64956	26.7508	5.21563
23.8395	3.55742	26.7831	5.21304
23.8717	3.46038	26.8154	5.18649
23.9039	3.43588	26.8478	5.0615
23.9361	3.41668	26.8801	4.98861
23.9683	3.37959	26.9123	5.00271
24.0005	3.32296	26.9446	4.93967
24.0327	3.25287	26.9769	4.8687
24.0649	3.1589	27.0093	4.91399
24.0971	3.01523	27.0416	5.00127
24.1293	2.90321	27.0739	5.01004
24.1615	2.81011
24.1937	2.79795
24.2259	2.71778
24.2581	2.69555
24.2903	2.60117
24.3225	2.49916
24.3547	2.39408
24.3869	2.42055
24.4191	2.46722
24.4513	2.43153
24.4835	2.44175
24.5157	2.42251
24.5479	2.38549
24.5801	2.27226
24.6123	2.17423
24.6445	2.18761
24.6767	2.17084
24.7089	2.17274
24.7411	2.20776
24.7733	2.17835
24.8055	2.19562
24.8377	2.12202
24.8699	2.08451
24.9021	2.06625
24.9343	2.11728
24.9665	2.05417
24.9987	2.03572
25.0309	1.9829
25.0631	2.04446
25.0953	2.01781
25.1275	2.05687
25.1597	2.07534
25.1919	2.0822
25.2241	2.16199
25.2563	2.13714
25.2885	2.14925
25.3207	2.14195
25.3529	2.12805
25.3851	2.08201
25.4173	2.10285
25.4495	2.10082
25.4817	2.07622
25.5139	2.07839
25.5461	2.08612
25.5783	2.04678
25.6105	1.99932
25.6427	2.07635
25.6749	2.07051
25.7071	2.10364
25.7393	2.13195
25.7715	2.15002
25.8037	2.17585
25.8359	2.26289
25.8681	2.33844
25.9003	2.43806
25.9325	2.51751
25.9647	2.57677
25.9969	2.55384
26.0291	2.61862
26.0613	2.58439
26.0935	2.54878
26.1257	2.65876
26.1579	2.79427
26.1901	2.90304
26.2223	2.97449

## Sheet: Figure 5c
	k2 = 0	k2 = 10*k-1	k2 = k-2
delta_G D79 --> E36 (kcal mol-1)	Fracc. E36 prot	Fracc. E36 prot	Fracc. E36 prot
0	0.5	0.985029	0.900574
1	0.307696	0.984331	0.905983
2	0.164953	0.984292	0.90894
3	0.0807099	0.984284	0.909061
4	0.0375556	0.984283	0.909154
5	0.0170473	0.984283	0.909154

## Sheet: Supplementary Fig. 3b
WT E157 protonated				WT E157 deprotonated				D79N
rep 1		rep2		rep1		rep2		rep1		rep2
d (Å)	water occ. (%)	d (Å)	water occ. (%)	d (Å)	water occ. (%)	d (Å)	water occ. (%)	d (Å)	water occ. (%)	d (Å)	water occ. (%)
0	11	0	7.8	0	8	0	10.2	0	18.4	0	6
1	20.2	1	28.8	1	45.2	1	34.8	1	37.2	1	15.4
1.999	22.6	1.999	54.4	1.999	61.6	1.999	52.8	1.999	50.2	1.999	33.4
2.999	27.2	2.999	64.8	2.999	89.2	2.999	85.4	2.999	59.8	2.999	52.2
3.999	27.2	3.999	65	3.999	97.2	3.999	96.4	3.999	58.6	3.999	55.8
4.999	22.2	4.999	64.4	4.999	94.6	4.999	97.8	4.999	50.2	4.999	54.8
5.999	26.4	5.999	60.6	5.999	93.6	5.999	98	5.999	49	5.999	57.4
6.998	53.6	6.998	40	6.998	95.6	6.998	98.6	6.998	54.4	6.998	56.2
7.998	78.6	7.998	59.8	7.998	98.6	7.998	99.2	7.998	74	7.998	76.6
8.997	90.2	8.997	80.6	8.997	99.2	8.997	99.8	8.997	84	8.997	87.2
9.996	89.6	9.996	86.6	9.996	99.8	9.996	99.4	9.996	87	9.996	86.2
10.995	87.4	10.995	84.2	10.995	99.4	10.995	98.6	10.995	84.2	10.995	85.8
11.98	77.6	11.98	75.8	11.98	95	11.98	92.4	11.98	78.6	11.98	81.4
12.979	50.8	12.979	60.4	12.979	74.6	12.979	66.8	12.979	64.6	12.979	71.6
13.979	29.4	13.979	35.2	13.979	34.2	13.979	32.8	13.979	30.6	13.979	44.2
14.978	12.8	14.978	17	14.978	11.2	14.978	6.4	14.978	22	14.978	21.4
15.973	9.8	15.973	23.4	15.973	7.2	15.973	3	15.973	63.6	15.973	48.8
16.972	8.8	16.972	26.8	16.972	6	16.972	3.6	16.972	92	16.972	70.6
17.965	6	17.965	26.8	17.965	4.6	17.965	3.4	17.965	96.8	17.965	78.4
18.962	2.6	18.962	24.4	18.962	2.6	18.962	3.6	18.962	95.2	18.962	72.4
19.945	2.4	19.945	25.8	19.945	4.2	19.945	7.8	19.945	93	19.945	67.4
20.926	8.4	20.926	33.2	20.926	15.6	20.926	16.6	20.926	93.6	20.926	69
21.905	25.8	21.905	47.2	21.905	38	21.905	36.8	21.905	95.8	21.905	76.6
22.873	46.4	22.873	61	22.873	58.8	22.873	67	22.873	98.6	22.873	84.6
23.866	62.8	23.866	74.8	23.866	75.8	23.866	86.6	23.866	99.6	23.866	88.4
24.862	83.4	24.862	91.4	24.862	89.2	24.862	94	24.862	99.6	24.862	95.6
25.858	97.2	25.858	98.6	25.858	99	25.858	97.2	25.858	100	25.858	99.4
26.818	99	26.818	99.8	26.818	99.6	26.818	97.2	26.818	95.6	26.818	99

[truncated: 22 more sheets: Supplementary Fig. 3c, Supplementary Fig. 3d, Supplementary Fig. 3e, Supplementary Fig. 3f, Supplementary Fig. 3g, Supplementary Fig. 3h, Supplementary Fig. 3i, Supplementary Fig. 3j, Supplementary Fig. 4e, Supplementary Fig. 4f, Supplementary Fig. 5a, Supplementary Fig. 5b, Supplementary Fig. 5c, Supplementary Fig. 5d, Supplementary Fig. 5e, Supplementary Fig. 5f, Supplementary Fig. 6a, Supplementary Fig. 6b, Supplementary Fig. 6c, Supplementary Fig. 7a …]
